# Supplementary material for: Systematic characterization of Ustilago maydis sirtuins shows Sir2 as a modulator of pathogenic gene expression
Source: Front Microbiol. 2023 Apr 11;14:1157990. doi: 10.3389/fmicb.2023.1157990 (PMC10126416; doi:10.3389/fmicb.2023.1157990)
Supplement: Supplementary file 4 [file Table_4_v1.XLSX]

## Sheet: Sheet 1
Table S4. Differentially expressed genes of U. maydis Δsir2 compared to wild-type in axenic condition.
GeneID	Gene Name	PEDANT Annotation	log2FoldChange ( Δsir2 vs WT)	p-adj	Δsir2 Expression (1)	Module (2)
UMAG_02139	eff1-9	effector family protein Eff1-9	3.78973	1.68763e-11	Upregulated	magenta
UMAG_04104	#N/A	hypothetical protein	1.70436	0.0011899	Upregulated	#N/A
UMAG_05781	#N/A	hypothetical protein	1.06718	0.00409266	Upregulated	cyan
UMAG_01476	#N/A	related to HXT1 - Low-affinity hexose facilitator	0.702292	0.00602733	Upregulated	salmon
UMAG_04922	#N/A	related to 2,5-diketo-D-gluconic acid reductase	0.556404	0.0480693	Upregulated	yellow
UMAG_01656	#N/A	probable sugar transporter	0.5186	0.0480693	Upregulated	magenta
UMAG_00963	sir2	related to HST1 - silencing protein	-11.1466	2.0668e-09	Downregulated	pink
(1) Significant Upregulated (log2FoldChange ≥ 0.5 , p-value < 0.05), Significant Downregulated (log2FoldChange ≤ 0.5 , p-value < 0.05)
(2) Data from Lanver et al., 2018
