# Supplementary material for: Systematic characterization of Ustilago maydis sirtuins shows Sir2 as a modulator of pathogenic gene expression
Source: Front Microbiol. 2023 Apr 11;14:1157990. doi: 10.3389/fmicb.2023.1157990 (PMC10126416; doi:10.3389/fmicb.2023.1157990)
Supplement: Supplementary file 5 [file Table_5_v1.XLSX]

## Sheet: Sheet 1
Table S5. Differentially expressed genes of U. maydis Δsir2 compared to wild-type in PD-charcoal condition.
GeneID	Gene Name	PEDANT Annotation	log2FoldChange (Δsir2 vs WT)	p-adj	Δsir2 Expression (1)	Module (2)	Induction by hydrophobic surface and hydroxy fatty acids (FA) (3)
UMAG_01443	#N/A	hypothetical protein	2.44786	0.000285515	Upregulated	cyan	#N/A
UMAG_05927	#N/A	hypothetical protein	2.09795	0.0381767	Upregulated	cyan	#N/A
UMAG_02137	eff1-7	effector family protein Eff1-7	1.96361	0.000310526	Upregulated	magenta	#N/A
UMAG_05495	#N/A	hypothetical protein	1.59148	4.30378e-06	Upregulated	magenta	#N/A
UMAG_04731	#N/A	hypothetical protein	1.522	0.00332813	Upregulated	#N/A	#N/A
UMAG_04815	#N/A	hypothetical protein	1.52041	0.0209032	Upregulated	cyan	#N/A
UMAG_04085	#N/A	hypothetical protein	1.51316	0.000528462	Upregulated	cyan	#N/A
UMAG_02230	#N/A	hypothetical protein	1.5114	0.00608491	Upregulated	red	#N/A
UMAG_01239	#N/A	hypothetical protein	1.50261	0.00117393	Upregulated	magenta	#N/A
UMAG_01237	#N/A	hypothetical protein	1.40138	0.00491852	Upregulated	cyan	#N/A
UMAG_05819	#N/A	hypothetical protein	1.34744	0.00889939	Upregulated	magenta	Surface and FA induced
UMAG_06128	#N/A	hypothetical protein	1.26356	0.00608491	Upregulated	cyan	#N/A
UMAG_06126	mig2-6	Mig2-6	1.21708	1.77439e-05	Upregulated	magenta	Surface and FA induced
UMAG_03636	#N/A	hypothetical protein	1.1824	0.00124118	Upregulated	#N/A	#N/A
UMAG_03274	rsp3	hypothetical protein	1.14177	0.00233755	Upregulated	magenta	#N/A
UMAG_11462	#N/A	hypothetical protein	1.09699	9.73676e-05	Upregulated	light-cyan	#N/A
UMAG_01456	#N/A	hypothetical protein	1.02513	0.0277564	Upregulated	cyan	#N/A
UMAG_11112	#N/A	related to Versicolorin B synthase	1.01384	0.0309981	Upregulated	dark-green	#N/A
UMAG_15032	#N/A	related to ABC transporter	1.00194	0.0088752	Upregulated	#N/A	#N/A
UMAG_02314	#N/A	hypothetical protein	0.950434	0.00108756	Upregulated	cyan	#N/A
UMAG_00792	#N/A	hypothetical protein	0.942653	0.00124118	Upregulated	magenta	FA induced
UMAG_01829	erc1	related to alpha-L-arabinofuranosidase I precursor	0.890656	0.00608491	Upregulated	magenta	FA induced
UMAG_01130	#N/A	hypothetical protein	0.853242	0.0416074	Upregulated	magenta	FA induced
UMAG_04816	egl3	related to Endoglucanase 1 precursor	0.835347	0.00999991	Upregulated	magenta	Surface and FA induced
UMAG_01375	pit2	cysteine-protease inhibitor	0.810583	0.0209032	Upregulated	magenta	Surface and FA induced
UMAG_10403	#N/A	hypothetical protein	0.801964	0.00889939	Upregulated	magenta	Surface and FA induced
UMAG_05731	cmu1	secreted chorismate mutase	0.798831	0.00124118	Upregulated	magenta	Surface and FA induced
UMAG_01374	pit1	membrane protein involved in tumour formation	0.749175	0.00608491	Upregulated	magenta	Surface and FA induced
UMAG_06332	egl1	endoglucanase 1 precursor (egl1)	0.745475	0.000554472	Upregulated	magenta	Surface and FA induced
UMAG_00027	#N/A	hypothetical protein	0.616407	0.0397146	Upregulated	magenta	Surface and FA induced
UMAG_01213	#N/A	hypothetical protein	0.554586	0.0416074	Upregulated	dark-green	Surface and FA induced
UMAG_10221	#N/A	hypothetical protein	-0.607221	0.0141341	Downregulated	beige	#N/A
UMAG_05785	#N/A	acyl transferase-like protein	-0.667446	0.0298196	Downregulated	burlywood	Surface and FA repressed
UMAG_00133	#N/A	related to acetylhydrolase	-0.68168	0.0205736	Downregulated	dark-green	#N/A
UMAG_02803	#N/A	related to beta-1	-0.693871	0.0239519	Downregulated	burlywood	Surface repressed FA induced
UMAG_11104	nir1	putative nitrite reductase	-0.700892	0.014105	Downregulated	red	Surface repressed FA induced
UMAG_11105	#N/A	related to nitrate transporter	-0.758042	0.0140393	Downregulated	red	Surface repressed FA induced
UMAG_03847	nar1	nitrate reductase	-0.758186	0.0381767	Downregulated	red	FA induced
UMAG_05783	#N/A	related to UDP-galactose transporter	-0.862218	0.00608491	Downregulated	burlywood	Surface repressed
UMAG_04027	#N/A	hypothetical protein	-0.944441	0.043128	Downregulated	light-cyan	Surface repressed FA induced
UMAG_03386	#N/A	hypothetical protein	-1.12997	0.0163326	Downregulated	#N/A	#N/A
UMAG_11057	opt2	related to OPT1 - High-affinity glutathione transporter	-1.71289	3.6239e-06	Downregulated	magenta	FA induced
UMAG_00963	sir2	related to HST1 - silencing protein	-11.0711	8.75196e-06	Downregulated	pink	#N/A
(1) Significant Upregulated (log2FoldChange ≥ 0.5 , p-value < 0.05), Significant Downregulated (log2FoldChange ≤ 0.5 , p-value < 0.05)
(2) Data from Lanver et al., 2018
(3) Data from Lanver et al., 2014
