# Supplementary material for: Systematic characterization of Ustilago maydis sirtuins shows Sir2 as a modulator of pathogenic gene expression
Source: Front Microbiol. 2023 Apr 11;14:1157990. doi: 10.3389/fmicb.2023.1157990 (PMC10126416; doi:10.3389/fmicb.2023.1157990)
Supplement: Supplementary file 6 [file Table_6_v1.XLSX]

## Sheet: Sheet 1
Table S6. Differentially expressed genes of U. maydis wild type strain in PD-charcoal plates compared to axenic condition.
GeneID	Gene Name	PEDANT Annotation	log2FoldChange (WT PD-Charcoal vs WT Axenic)	p-adj	Expression in PD-Charcoal (1)	Module (2)
UMAG_03748	#N/A	hypothetical protein	19.382	1.38043e-07	Upregulated	magenta
UMAG_12015	#N/A	hypothetical protein	13.4245	5.688e-13	Upregulated	red
UMAG_02549	biz1	b-induced zinc finger protein	11.8204	9.58439e-11	Upregulated	magenta
UMAG_10169	#N/A	hypothetical protein	11.7624	8.60026e-12	Upregulated	cyan
UMAG_00441	#N/A	hypothetical protein	11.666	1.63691e-11	Upregulated	magenta
UMAG_05889	ump2	high affinity ammonium transporter	11.6308	3.29395e-44	Upregulated	magenta
UMAG_11105	#N/A	related to nitrate transporter	11.3983	5.31586e-17	Upregulated	red
UMAG_11057	opt2	related to OPT1 - High-affinity glutathione transporter	11.3891	8.03992e-13	Upregulated	magenta
UMAG_01302	#N/A	hypothetical protein	11.0254	6.27809e-05	Upregulated	magenta
UMAG_11104	nir1	putative nitrite reductase	10.998	1.13399e-23	Upregulated	red
UMAG_06332	egl1	endoglucanase 1 precursor (egl1)	10.8409	6.23002e-19	Upregulated	magenta
UMAG_12052	bE1	b mating type locus	10.6885	4.04477e-26	Upregulated	magenta
UMAG_01234	#N/A	hypothetical protein	10.5868	5.30416e-27	Upregulated	red
UMAG_04130	dik6	Dik6	10.5295	4.51679e-45	Upregulated	red
UMAG_10545	#N/A	hypothetical protein	10.3625	5.92402e-06	Upregulated	red
UMAG_03924	rep1	repellent protein 1 precursor	10.3426	7.81787e-74	Upregulated	light-cyan
UMAG_05528	#N/A	hypothetical protein	10.3354	7.16515e-28	Upregulated	magenta
UMAG_00824	#N/A	hypothetical protein	10.1508	5.37477e-07	Upregulated	red
UMAG_11729	#N/A	hypothetical protein	10.125	1.1386e-21	Upregulated	magenta
UMAG_03117	#N/A	Erythritol-mannosyl-transferase invovled in MEL production	10.0832	1.18431e-15	Upregulated	red
UMAG_11506	#N/A	hypothetical protein	10.039	2.50729e-23	Upregulated	red
UMAG_06335	#N/A	hypothetical protein	9.91009	3.10872e-36	Upregulated	light-cyan
UMAG_03202	#N/A	hypothetical protein	9.72178	2.1138e-05	Upregulated	magenta
UMAG_04248	#N/A	hypothetical protein	9.661	1.3744e-71	Upregulated	red
UMAG_01949	#N/A	hypothetical protein	9.62935	4.75582e-21	Upregulated	red
UMAG_04503	#N/A	related to Alpha-N-acetylgalactosaminidase precursor	9.60824	6.89564e-41	Upregulated	magenta
UMAG_04481	#N/A	related to ADH2 - Alcohol dehydrogenase II	9.59638	9.49843e-06	Upregulated	magenta
UMAG_01301	#N/A	hypothetical protein	9.53204	0.018487	Upregulated	magenta
UMAG_02222	#N/A	related to membrane protein Dik6	9.53062	1.40469e-18	Upregulated	red
UMAG_02379	#N/A	hypothetical protein	9.51388	0.000193366	Upregulated	magenta
UMAG_01779	#N/A	hypothetical protein	9.49074	2.04801e-14	Upregulated	red
UMAG_12238	#N/A	hypothetical protein	9.39648	3.95072e-07	Upregulated	red
UMAG_00829	#N/A	hypothetical protein	9.38229	1.97595e-64	Upregulated	#N/A
UMAG_10529	#N/A	hypothetical protein	9.36736	1.39071e-19	Upregulated	red
UMAG_03065	#N/A	hypothetical protein	9.34204	1.09101e-28	Upregulated	red
UMAG_05104	#N/A	hypothetical protein	9.3305	2.4404e-86	Upregulated	red
UMAG_11742	#N/A	hypothetical protein	9.1887	1.12243e-13	Upregulated	magenta
UMAG_01235	#N/A	hypothetical protein	9.03548	2.97836e-06	Upregulated	cyan
UMAG_11940	#N/A	hypothetical protein	8.92962	2.09965e-11	Upregulated	cyan
UMAG_01888	#N/A	probable serine-type carboxypeptidase f precursor	8.92602	2.29498e-36	Upregulated	light-cyan
UMAG_01820	#N/A	hypothetical protein	8.76524	1.54226e-11	Upregulated	magenta
UMAG_04358	#N/A	hypothetical protein	8.72396	4.79002e-22	Upregulated	magenta
UMAG_02727	#N/A	probable lysozyme	8.70459	1.08792e-14	Upregulated	red
UMAG_05704	#N/A	hypothetical protein	8.70222	6.16441e-22	Upregulated	light-cyan
UMAG_11886	#N/A	hypothetical protein	8.68719	9.26153e-19	Upregulated	red
UMAG_00827	#N/A	hypothetical protein	8.66737	5.62992e-06	Upregulated	#N/A
UMAG_01427	#N/A	related to Crg1 protein (Putative arabinase)	8.59059	3.28875e-06	Upregulated	#N/A
UMAG_04014T0	#N/A	#N/A	8.57938	2.69204e-09	Upregulated	#N/A
UMAG_00064	#N/A	related to pepsin precursor (aspartate protease)	8.56657	5.73867e-11	Upregulated	red
UMAG_02382	mfa1	a1-specific pheromone [mating factor a1]	8.56559	4.449e-13	Upregulated	magenta
UMAG_00374	dal5	probable DAL5 - Allantoate and ureidosuccinate permease	8.49602	9.33168e-19	Upregulated	red
UMAG_00027	#N/A	hypothetical protein	8.48776	9.80857e-91	Upregulated	magenta
UMAG_04185	#N/A	hypothetical protein	8.46271	2.47786e-07	Upregulated	magenta
UMAG_05046	#N/A	hypothetical protein	8.40321	1.40189e-27	Upregulated	red
UMAG_03115	mmf1	Major Facilitator invovled in MEL transport	8.38034	1.16219e-21	Upregulated	red
UMAG_12024	hdp1	hypothetical protein	8.35232	2.18155e-24	Upregulated	light-cyan
UMAG_02157	#N/A	hypothetical protein	8.28527	4.72816e-16	Upregulated	light-cyan
UMAG_01297	#N/A	hypothetical protein	8.25604	4.32979e-12	Upregulated	magenta
UMAG_00970	#N/A	hypothetical protein	8.19227	3.49454e-26	Upregulated	red
UMAG_12292	#N/A	hypothetical protein	8.18491	1.54174e-18	Upregulated	red
UMAG_00816	#N/A	probable thiamine biosynthesis protein nmt1	8.15762	1.66608e-17	Upregulated	magenta
UMAG_03172	rbf1	zinc-finger transcription factor	8.12363	1.24629e-24	Upregulated	red
UMAG_04309	afu3	probable Alpha-L-arabinofuranosidase precursor	8.05898	2.03954e-14	Upregulated	magenta
UMAG_12032	#N/A	related to ATP-dependent DNA helicase RecQ	8.05836	1.05733e-09	Upregulated	light-cyan
UMAG_01239	#N/A	hypothetical protein	8.05666	0.000347401	Upregulated	magenta
UMAG_04577	dur3-3	probable DUR3 - Urea permease	7.96317	1.53681e-14	Upregulated	light-cyan
UMAG_01262	#N/A	DNA polymerase X - putative	7.95736	2.66288e-30	Upregulated	red
UMAG_05074	#N/A	probable Cytochrome P450 monooxygenase/Phenylacetate hydroxylase	7.92038	1.1792e-09	Upregulated	light-cyan
UMAG_01377	#N/A	hypothetical protein	7.85314	0.00114651	Upregulated	magenta
UMAG_00083	#N/A	related to formate/nitrite transporter	7.85187	1.80885e-10	Upregulated	light-cyan
UMAG_01863	#N/A	related to Cytochrome P450	7.83844	2.69899e-22	Upregulated	red
UMAG_05809	#N/A	related to KRE6 - glucan synthase subunit	7.70484	2.6972e-40	Upregulated	magenta
UMAG_10403	#N/A	hypothetical protein	7.69319	1.41634e-07	Upregulated	magenta
UMAG_00578	bW1	b mating type locus	7.68156	8.7123e-15	Upregulated	magenta
UMAG_12315	#N/A	hypothetical protein	7.65289	0.000855754	Upregulated	#N/A
UMAG_12256	#N/A	hypothetical protein	7.62765	8.69329e-12	Upregulated	magenta
UMAG_03642	#N/A	hypothetical protein	7.60648	0.000100661	Upregulated	#N/A
UMAG_06470	#N/A	hypothetical protein	7.60206	1.11229e-17	Upregulated	red
UMAG_03223	mig1	Mig1 protein	7.59435	0.00129856	Upregulated	magenta
UMAG_04816	egl3	related to Endoglucanase 1 precursor	7.58722	1.1523e-08	Upregulated	magenta
UMAG_00558	#N/A	hypothetical protein	7.551	0.000263436	Upregulated	magenta
UMAG_05247	#N/A	related to methylcrotonyl-CoA carboxylase beta chain	7.49379	0.011829	Upregulated	red
UMAG_02111	#N/A	related to triacylglycerol lipase precursor	7.47093	5.0718e-16	Upregulated	red
UMAG_03121	#N/A	related to beta-1	7.42858	0.000162448	Upregulated	#N/A
UMAG_11420	#N/A	hypothetical protein	7.38567	1.58671e-06	Upregulated	#N/A
UMAG_03049	#N/A	related to neutral amino acid permease	7.33568	2.39861e-22	Upregulated	red
UMAG_02801	#N/A	probable NADP-specific glutamate dehydrogenase	7.33073	2.01819e-35	Upregulated	dark-green
UMAG_01823	#N/A	hypothetical protein	7.31726	2.94067e-37	Upregulated	light-cyan
UMAG_10474	#N/A	hypothetical protein	7.26492	2.4347e-56	Upregulated	red
UMAG_11922	#N/A	related to Chitin deacetylase precursor	7.24349	1.41767e-82	Upregulated	magenta
UMAG_03067	#N/A	related to CDC33 - translation initiation factor eIF4E	7.20901	5.49098e-23	Upregulated	magenta
UMAG_00102	#N/A	hypothetical protein	7.16179	1.69897e-06	Upregulated	light-cyan
UMAG_03116	mac1	Acyltransferase invovled in MEL production	7.1527	1.18331e-18	Upregulated	light-cyan
UMAG_02438	#N/A	protein required for clamp formation and pathogenic development	7.14791	1.49868e-16	Upregulated	magenta
UMAG_11400	#N/A	probable Thiamin biosynthetic enzyme	7.11188	6.05833e-14	Upregulated	magenta
UMAG_04929	#N/A	hypothetical protein	7.11098	0.000924558	Upregulated	#N/A
UMAG_12149	#N/A	hypothetical protein	7.10054	4.04477e-26	Upregulated	magenta
UMAG_03561	#N/A	hypothetical protein	7.09635	0.000831261	Upregulated	#N/A
UMAG_02473	#N/A	hypothetical protein	7.07755	0.00575687	Upregulated	magenta
UMAG_10544	#N/A	related to BAS1 - Myb-related transcription factor	7.04941	2.61521e-07	Upregulated	red
UMAG_04696	#N/A	hypothetical protein	7.03366	0.00063585	Upregulated	light-cyan
UMAG_02152	#N/A	hypothetical protein	7.00884	2.44834e-05	Upregulated	light-cyan
UMAG_03745	#N/A	hypothetical protein	6.99364	0.0120289	Upregulated	magenta
UMAG_05068	#N/A	probable Arylsulfatase	6.98956	3.29218e-07	Upregulated	magenta
UMAG_06509	#N/A	related to Phenylalanine ammonia-lyase	6.93551	5.75326e-06	Upregulated	#N/A
UMAG_01299	#N/A	hypothetical protein	6.89094	0.0139331	Upregulated	magenta
UMAG_11777	#N/A	related to QDR2 û multidrug transporter of the major facilitator superfamily	6.85109	5.99358e-17	Upregulated	light-cyan
UMAG_05803	#N/A	related to acid phosphatase	6.81155	1.11348e-09	Upregulated	magenta
UMAG_00076	#N/A	probable purine permease	6.81011	9.67139e-17	Upregulated	light-cyan
UMAG_00792	#N/A	hypothetical protein	6.80175	1.41762e-08	Upregulated	magenta
UMAG_06158	#N/A	probable glutaminase A	6.79413	1.67067e-23	Upregulated	magenta
UMAG_11874	#N/A	hypothetical protein (C-terminal fragment)	6.74857	0.0019569	Upregulated	cyan
UMAG_12300	#N/A	related to methylcrotonyl-coa carboxylase alpha chain	6.71639	0.00516556	Upregulated	red
UMAG_03400	#N/A	related to HNM1 - choline permease	6.71304	1.93259e-06	Upregulated	red
UMAG_03201	#N/A	hypothetical protein	6.70624	0.00529794	Upregulated	magenta
UMAG_03524	#N/A	related to peroxisomal amine oxidase (copper-containing)	6.70301	3.26478e-07	Upregulated	light-cyan
UMAG_06125	#N/A	hypothetical protein	6.68257	2.49253e-12	Upregulated	red
UMAG_02752	#N/A	hypothetical protein	6.68007	5.40632e-19	Upregulated	magenta
UMAG_04928	hdp2	hypothetical protein	6.67181	2.61998e-15	Upregulated	magenta
UMAG_11211	#N/A	hypothetical protein	6.65941	3.63527e-07	Upregulated	red
UMAG_12258	#N/A	hypothetical protein	6.63869	0.0017304	Upregulated	magenta
UMAG_04247	#N/A	related to Cholinesterase precursor	6.6315	2.04771e-24	Upregulated	red
UMAG_02423	#N/A	hypothetical protein	6.62163	1.01882e-06	Upregulated	cyan
UMAG_03294	#N/A	hypothetical protein	6.61561	7.19589e-20	Upregulated	magenta
UMAG_01793	ad14	probable AAD14 - Putative aryl-alcohol reductase	6.57699	1.27948e-06	Upregulated	light-cyan
UMAG_04343	#N/A	related to fruiting body protein SC7 precursor	6.57013	0.0342679	Upregulated	magenta
UMAG_05467	pum3	hypothetical protein	6.53625	1.79357e-06	Upregulated	magenta
UMAG_05819	#N/A	hypothetical protein	6.53087	0.000964367	Upregulated	magenta
UMAG_03541	#N/A	related to Meiotic expression upregulated protein 26	6.52498	1.08753e-06	Upregulated	cyan
UMAG_11147	#N/A	hypothetical protein	6.50503	5.08028e-18	Upregulated	magenta
UMAG_05009	#N/A	hypothetical protein	6.47805	0.0390006	Upregulated	#N/A
UMAG_12264	#N/A	hypothetical protein	6.4241	1.37319e-21	Upregulated	magenta
UMAG_02331	kpp6	MAP kinase	6.40878	3.94823e-12	Upregulated	magenta
UMAG_05548	#N/A	related to L-ascorbate oxidase precursor	6.33597	4.67524e-06	Upregulated	magenta
UMAG_12031	#N/A	hypothetical protein	6.33411	1.3817e-07	Upregulated	light-cyan
UMAG_10228	#N/A	hypothetical protein	6.31995	0.0038995	Upregulated	cyan
UMAG_10491	#N/A	hypothetical protein	6.31037	2.15088e-15	Upregulated	magenta
UMAG_05069	#N/A	related to short-chain dehydrogenase/reductase	6.26855	7.53827e-06	Upregulated	#N/A
UMAG_04841	#N/A	hypothetical protein	6.2386	0.00120267	Upregulated	#N/A
UMAG_05593	#N/A	hypothetical protein	6.22465	8.08567e-05	Upregulated	light-cyan
UMAG_04987	#N/A	hypothetical protein	6.20115	2.68178e-11	Upregulated	magenta
UMAG_03039	#N/A	hypothetical protein	6.19891	7.37394e-06	Upregulated	magenta
UMAG_05170	#N/A	probable formate dehydrogenase	6.1843	4.36572e-06	Upregulated	light-cyan
UMAG_03663	#N/A	probable uracil permease	6.16831	7.54335e-09	Upregulated	dark-green
UMAG_12030	#N/A	hypothetical protein	6.16608	4.1752e-09	Upregulated	#N/A
UMAG_06508	#N/A	hypothetical protein	6.16402	1.79078e-07	Upregulated	red
UMAG_02031	#N/A	hypothetical protein	6.16254	0.000180241	Upregulated	light-cyan
UMAG_15051	#N/A	related to SKN1 - protein involved in sphingolipid biosynthesis	6.1559	2.17697e-21	Upregulated	red
UMAG_02865	#N/A	hypothetical protein	6.1467	5.24146e-10	Upregulated	red
UMAG_03821	#N/A	hypothetical protein	6.14608	5.81253e-06	Upregulated	magenta
UMAG_06487	#N/A	hypothetical protein	6.1048	4.98527e-13	Upregulated	red
UMAG_00154	#N/A	related to Para-nitrobenzyl esterase	6.1006	1.08702e-25	Upregulated	light-cyan
UMAG_10242	#N/A	hypothetical protein	6.06713	8.10262e-06	Upregulated	red
UMAG_03120	#N/A	hypothetical protein	6.06145	2.84448e-05	Upregulated	#N/A
UMAG_05249	#N/A	hypothetical protein	6.01225	8.82493e-23	Upregulated	red
UMAG_04353	#N/A	related to glycosyl transferase	6.01176	5.79524e-20	Upregulated	magenta
UMAG_05812	#N/A	related to Cyclohexanone monooxygenase	5.99701	1.5684e-08	Upregulated	light-cyan
UMAG_00104	#N/A	hypothetical protein	5.96727	0.00733741	Upregulated	red
UMAG_11188	#N/A	hypothetical protein	5.96668	0.00219019	Upregulated	magenta
UMAG_01240	#N/A	hypothetical protein	5.87279	0.0293242	Upregulated	magenta
UMAG_01897	#N/A	hypothetical protein	5.86136	1.7937e-10	Upregulated	magenta
UMAG_06334	#N/A	related to beta 1	5.85013	1.77316e-20	Upregulated	light-cyan
UMAG_04891	#N/A	hypothetical protein	5.84651	0.0421411	Upregulated	cyan
UMAG_10555	#N/A	hypothetical protein	5.8365	0.040064	Upregulated	cyan
UMAG_11637	#N/A	hypothetical protein	5.83485	1.19966e-08	Upregulated	magenta
UMAG_00025	#N/A	related to dehydroshikimate dehydratase	5.81649	2.97859e-08	Upregulated	red
UMAG_06461	atr1	ABC transporter	5.78926	1.71253e-05	Upregulated	red
UMAG_01855	#N/A	hypothetical protein	5.77614	0.000141942	Upregulated	light-cyan
UMAG_04695	hnm1	probable HNM1 - Choline permease	5.75373	1.08201e-10	Upregulated	light-cyan
UMAG_11062	#N/A	hypothetical protein	5.75225	0.00147815	Upregulated	magenta
UMAG_03386	#N/A	hypothetical protein	5.70224	6.65236e-06	Upregulated	#N/A
UMAG_06012	#N/A	probable general amino acid permease	5.66004	6.02481e-09	Upregulated	light-cyan
UMAG_03522	#N/A	related to UGA4 - GABA permease - also involved in delta-aminolevulinate transport	5.638	1.79357e-06	Upregulated	red
UMAG_05122	#N/A	related to carboxylic acid transport protein JEN1	5.63327	7.69911e-46	Upregulated	cyan
UMAG_00503	#N/A	hypothetical protein	5.62805	2.65509e-08	Upregulated	light-cyan
UMAG_02984	#N/A	related to Dibenzothiophene desulfurization enzyme C	5.61014	4.45519e-07	Upregulated	magenta
UMAG_06485	#N/A	hypothetical protein	5.59242	3.39011e-10	Upregulated	red
UMAG_05070	#N/A	hypothetical protein	5.59176	6.09448e-07	Upregulated	magenta
UMAG_05621	#N/A	hypothetical protein	5.58077	0.00059537	Upregulated	#N/A
UMAG_03284	#N/A	hypothetical protein	5.5506	9.67139e-17	Upregulated	red
UMAG_00695	#N/A	putative exochitinase	5.54417	9.10093e-17	Upregulated	magenta
UMAG_00738	#N/A	hypothetical protein	5.53718	3.98042e-12	Upregulated	red
UMAG_12233	#N/A	hypothetical protein	5.53657	4.29703e-09	Upregulated	red
UMAG_11651	#N/A	related to Betaine lipid synthase	5.53293	7.12159e-24	Upregulated	light-cyan
UMAG_02753	#N/A	hypothetical protein	5.50952	7.45352e-07	Upregulated	cyan
UMAG_02332	#N/A	hypothetical protein	5.46866	1.87881e-10	Upregulated	magenta
UMAG_03411	#N/A	probable endo-1	5.45949	2.78434e-08	Upregulated	light-cyan
UMAG_02215	#N/A	related to dibenzothiophene desulfurizing enzyme	5.42369	4.81875e-09	Upregulated	magenta
UMAG_04357	#N/A	related to endo-1	5.41646	3.22634e-08	Upregulated	magenta
UMAG_04111	#N/A	hypothetical protein	5.40327	0.0188161	Upregulated	#N/A
UMAG_02925	#N/A	hypothetical protein	5.38578	9.4108e-08	Upregulated	magenta
UMAG_03076	#N/A	hypothetical protein	5.38164	8.13759e-15	Upregulated	light-cyan
UMAG_05802	#N/A	related to cell surface ferroxidase	5.37237	1.20291e-06	Upregulated	magenta
UMAG_11249	#N/A	related to cyclopropane-fatty-acyl-phospholipid synthase	5.37204	3.56622e-20	Upregulated	dark-green
UMAG_10635	#N/A	hypothetical protein	5.36148	0.0208782	Upregulated	#N/A
UMAG_02219	#N/A	hypothetical protein	5.36073	8.10477e-10	Upregulated	light-cyan
UMAG_04027	#N/A	hypothetical protein	5.33324	6.01238e-08	Upregulated	light-cyan
UMAG_00205	#N/A	related to HSP12 - heat shock protein	5.32577	1.57897e-05	Upregulated	light-cyan
UMAG_02523	egl2	related to Endoglucanase 1 precursor	5.29757	0.00197394	Upregulated	magenta
UMAG_01136	#N/A	hypothetical protein	5.29616	1.76942e-06	Upregulated	magenta
UMAG_01604	#N/A	related to Endo-1	5.27767	2.60241e-05	Upregulated	light-cyan
UMAG_01052	#N/A	hypothetical protein	5.26037	3.1426e-16	Upregulated	cyan
UMAG_00236	#N/A	hypothetical protein	5.26005	0.0269235	Upregulated	#N/A
UMAG_03559	#N/A	related to beta-1	5.2521	0.0252804	Upregulated	#N/A
UMAG_10791	#N/A	hypothetical protein	5.23281	1.02387e-07	Upregulated	light-cyan
UMAG_06336	#N/A	hypothetical protein	5.22801	6.36928e-39	Upregulated	red
UMAG_00062	#N/A	hypothetical protein	5.21682	0.0311324	Upregulated	#N/A
UMAG_04282	#N/A	related to 3-phytase A precursor	5.21355	4.147e-22	Upregulated	red
UMAG_03317	#N/A	related to PRM1 - Pheromone-regulated multispanning membrane protein	5.19449	2.84553e-22	Upregulated	magenta
UMAG_10364	#N/A	related to KRE6 - glucan synthase subunit	5.14533	2.1167e-08	Upregulated	magenta
UMAG_10557	#N/A	hypothetical protein	5.13255	0.00195705	Upregulated	magenta
UMAG_00210	#N/A	hypothetical protein	5.12387	4.87715e-10	Upregulated	dark-green
UMAG_03847	nar1	nitrate reductase	5.08276	2.96858e-07	Upregulated	red
UMAG_05414	#N/A	probable aflatoxin efflux pump AFLT	5.07274	4.96744e-07	Upregulated	red
UMAG_04998	#N/A	hypothetical protein	5.05468	0.0103606	Upregulated	cyan
UMAG_03688	#N/A	probable fatty alcohol oxidase	5.0352	0.000193478	Upregulated	red
UMAG_05097	#N/A	related to secreted aspartic protease 2	5.03503	0.000369953	Upregulated	magenta
UMAG_10413	#N/A	hypothetical protein	5.02502	8.23663e-06	Upregulated	cyan
UMAG_05253	#N/A	related to ATP-binding multidrug cassette transport protein	4.9931	1.10906e-12	Upregulated	cyan
UMAG_02598	#N/A	related to mfs1 - putative multidrug transporter	4.98988	1.3152e-07	Upregulated	light-cyan
UMAG_12324	#N/A	hypothetical protein	4.97717	0.000183546	Upregulated	#N/A
UMAG_04523	ump1	low affinity ammonium transporter	4.95297	4.40085e-27	Upregulated	red
UMAG_02206	#N/A	hypothetical protein	4.93691	3.09036e-09	Upregulated	magenta
UMAG_00628	#N/A	hypothetical protein	4.93655	0.0213408	Upregulated	magenta
UMAG_05861	#N/A	related to FET5 - multicopper oxidase	4.93614	0.000429294	Upregulated	cyan
UMAG_05807	#N/A	related to KRE6 - glucan synthase subunit	4.92651	2.67127e-08	Upregulated	light-cyan
UMAG_01204	#N/A	related to PRY1 - strong similarity to the plant PR-1 class of pathogen related proteins	4.91629	0.00299203	Upregulated	light-cyan
UMAG_11528	#N/A	related to AIF1 - mitochondrial cell death effector	4.91458	1.53968e-05	Upregulated	#N/A
UMAG_02162	#N/A	hypothetical protein	4.91254	2.22151e-06	Upregulated	light-cyan
UMAG_06504	#N/A	hypothetical protein	4.90535	2.20162e-12	Upregulated	red
UMAG_02239	see1	hypothetical protein	4.90066	2.52987e-08	Upregulated	magenta
UMAG_01957	#N/A	related to Mannosyl-oligosaccharide alpha-1	4.89066	1.25436e-11	Upregulated	magenta
UMAG_11775	#N/A	hypothetical protein	4.88055	1.27265e-06	Upregulated	light-cyan
UMAG_05038	acu2	K	4.87774	8.84572e-12	Upregulated	magenta
UMAG_11639	#N/A	hypothetical protein	4.87231	0.0439034	Upregulated	#N/A
UMAG_02804	#N/A	hypothetical protein	4.86665	2.64278e-07	Upregulated	beige
UMAG_01690	#N/A	hypothetical protein	4.86192	2.03727e-07	Upregulated	magenta
UMAG_01731	#N/A	hypothetical protein	4.85665	0.0350237	Upregulated	cyan
UMAG_12313	#N/A	hypothetical protein	4.84752	5.48553e-10	Upregulated	magenta
UMAG_11365	#N/A	hypothetical protein	4.84653	0.000635634	Upregulated	cyan
UMAG_02387	opt4	related to oligopeptide transporter	4.84273	0.000909759	Upregulated	magenta
UMAG_12341	#N/A	related to Cytochrome P450	4.77045	0.00347248	Upregulated	red
UMAG_04029	#N/A	hypothetical protein	4.76137	0.0010055	Upregulated	red
UMAG_03381	#N/A	hypothetical protein	4.75073	1.03618e-06	Upregulated	red
UMAG_12178	#N/A	related to 5-carboxyvanillate decarboxylase	4.73019	1.65176e-11	Upregulated	magenta
UMAG_04347	opt6	probable isp4 - oligopeptide transporter	4.72677	1.2679e-16	Upregulated	dark-green
UMAG_00306	#N/A	hypothetical protein	4.71158	0.00127512	Upregulated	#N/A
UMAG_03690	#N/A	probable purine permease	4.70975	0.00114847	Upregulated	#N/A
UMAG_11935	#N/A	hypothetical protein	4.66233	2.50135e-12	Upregulated	dark-green
UMAG_02625	dur3-1	probable DUR3 - Urea permease	4.64553	0.0109161	Upregulated	magenta
UMAG_03413	#N/A	related to Acetate kinase	4.64342	0.000527492	Upregulated	cyan
UMAG_10530	#N/A	hypothetical protein	4.62278	8.31954e-06	Upregulated	cyan
UMAG_00522	#N/A	hypothetical protein	4.61336	2.64644e-05	Upregulated	magenta
UMAG_11695	#N/A	related to 2-epi-5-epi-valiolone synthase	4.61093	1.62554e-06	Upregulated	light-cyan
UMAG_04379	#N/A	related to gibberellin 20-oxidase	4.58936	0.000181688	Upregulated	#N/A
UMAG_04915	#N/A	probable Major allergen Mal f 1 precursor	4.54433	3.53625e-07	Upregulated	cyan
UMAG_10070	#N/A	related to Benzoate 4-monooxygenase	4.53595	4.60417e-08	Upregulated	magenta
UMAG_02723	#N/A	probable mfs-multidrug-resistance transporter	4.49615	0.00042831	Upregulated	#N/A
UMAG_11111	#N/A	related to Ascorbate oxidase precursor	4.49396	0.00234744	Upregulated	#N/A
UMAG_05560	#N/A	hypothetical protein	4.48729	1.32586e-06	Upregulated	light-cyan
UMAG_11061	#N/A	hypothetical protein	4.48656	0.00129592	Upregulated	magenta
UMAG_01723	#N/A	related to Cytochrome P450	4.44609	4.5415e-06	Upregulated	light-cyan
UMAG_02117	#N/A	hypothetical protein	4.44481	1.50731e-20	Upregulated	dark-green
UMAG_11843	#N/A	hypothetical protein	4.44291	0.00248643	Upregulated	cyan
UMAG_11776	ayt1	probable AYT1 - trichothecene 3-O-acetyltransferase	4.43732	5.17365e-09	Upregulated	red
UMAG_11190	#N/A	hypothetical protein	4.43146	1.24629e-24	Upregulated	magenta
UMAG_12339	#N/A	hypothetical protein	4.42892	0.000831261	Upregulated	light-cyan
UMAG_05591	#N/A	hypothetical protein	4.42809	0.00240666	Upregulated	cyan
UMAG_02298	#N/A	hypothetical protein	4.4265	0.00315662	Upregulated	cyan
UMAG_03923	#N/A	hypothetical protein	4.41399	1.23593e-18	Upregulated	light-cyan
UMAG_05254	#N/A	hypothetical protein	4.39856	0.000411372	Upregulated	#N/A
UMAG_04731	#N/A	hypothetical protein	4.39089	0.00735377	Upregulated	#N/A
UMAG_11465	#N/A	hypothetical protein	4.38459	1.56933e-06	Upregulated	magenta
UMAG_04354	#N/A	hypothetical protein	4.36941	6.52641e-10	Upregulated	magenta
UMAG_03645	#N/A	related to beta-1	4.36831	0.0136856	Upregulated	#N/A
UMAG_05399	#N/A	hypothetical protein	4.31667	0.0152295	Upregulated	cyan
UMAG_06503	#N/A	hypothetical protein	4.3112	1.63334e-25	Upregulated	red
UMAG_05958	#N/A	probable maltose permease (MalP)	4.30634	2.90352e-08	Upregulated	red
UMAG_05731	cmu1	secreted chorismate mutase	4.30353	6.71188e-07	Upregulated	magenta
UMAG_10080	#N/A	probable theta class glutathione s-transferase	4.29927	5.31586e-17	Upregulated	beige
UMAG_10000	#N/A	hypothetical protein	4.29302	1.92344e-12	Upregulated	magenta
UMAG_04060	dic1	probable DIC1 - mitochondrial dicarboxylate carrier	4.25177	1.01371e-14	Upregulated	red
UMAG_11172	fen2	probable FEN2 - Pantothenate permease	4.24802	2.2478e-06	Upregulated	cyan
UMAG_12016	#N/A	hypothetical protein	4.23867	0.00256653	Upregulated	#N/A
UMAG_02196	#N/A	hypothetical protein	4.23629	0.0125684	Upregulated	magenta
UMAG_00650	#N/A	related to Progesterone 5-beta-reductase	4.23548	4.73946e-21	Upregulated	dark-green
UMAG_01933	#N/A	hypothetical protein	4.22032	2.67127e-08	Upregulated	red
UMAG_02474	#N/A	hypothetical protein	4.20363	0.00938372	Upregulated	magenta
UMAG_05076	#N/A	related to 3-carboxy-cis	4.20233	0.000358253	Upregulated	light-cyan
UMAG_06118	#N/A	related to Tripeptidyl-peptidase I precursor	4.20102	1.61798e-12	Upregulated	red
UMAG_03750	#N/A	hypothetical protein	4.2001	0.0240647	Upregulated	magenta
UMAG_04482	#N/A	hypothetical protein	4.16652	1.09412e-09	Upregulated	dark-green
UMAG_11413	#N/A	hypothetical protein	4.11346	7.29957e-12	Upregulated	magenta
UMAG_11269	#N/A	hypothetical protein	4.0945	2.51573e-11	Upregulated	red
UMAG_00793	#N/A	hypothetical protein	4.0806	0.0111305	Upregulated	light-green
UMAG_11077	#N/A	related to Dimethylaniline monooxygenase [N-oxide forming] 3	4.07882	5.96909e-07	Upregulated	light-cyan
UMAG_03006	#N/A	probable Aldo-keto reductase yakc [NADP ]	4.07586	0.000430166	Upregulated	light-cyan
UMAG_02163	#N/A	hypothetical protein	4.05959	0.00266648	Upregulated	cyan
UMAG_02137	eff1-7	effector family protein Eff1-7	4.05921	0.035862	Upregulated	magenta
UMAG_03689	#N/A	related to TAD2 - subunit of tRNA-specific adenosine-34 deaminase	4.05446	0.000512747	Upregulated	red
UMAG_11483	#N/A	probable l-isoaspartyl protein carboxyl methyltransferase	4.04093	1.45635e-10	Upregulated	light-cyan
UMAG_02803	#N/A	related to beta-1	4.04041	0.00115829	Upregulated	burlywood
UMAG_04971	osm1	probable OSM1 - fumarate reductase	4.03114	0.00160932	Upregulated	light-cyan
UMAG_10618	#N/A	hypothetical protein	4.01228	7.74805e-06	Upregulated	magenta
UMAG_10636	mac2	Acyltransferase invovled in MEL production	4.00675	1.3972e-11	Upregulated	light-cyan
UMAG_11773	#N/A	hypothetical protein	3.99849	2.72313e-05	Upregulated	magenta
UMAG_11516	#N/A	hypothetical protein	3.99634	3.21677e-11	Upregulated	dark-green
UMAG_10002	#N/A	related to NADH-dependent flavin oxidoreductase	3.99217	1.96558e-05	Upregulated	burlywood
UMAG_10055	#N/A	related to gamma-glutamyltransferase	3.98739	0.000881641	Upregulated	magenta
UMAG_11430	#N/A	related to CSR1 - phosphatidylinositol transfer protein	3.98376	3.24136e-11	Upregulated	light-cyan
UMAG_04190	#N/A	hypothetical protein	3.97207	0.000812051	Upregulated	light-cyan
UMAG_06467	ugt1	Ustilagic Acid glycosyl transferase	3.96792	1.02387e-07	Upregulated	red
UMAG_12316	#N/A	hypothetical protein	3.96618	7.18626e-05	Upregulated	red
UMAG_12288	#N/A	hypothetical protein (N-terminal fragment)	3.95712	1.62672e-16	Upregulated	magenta
UMAG_03310	#N/A	related to ATO3 - plasma membrane protein with possible role in export of ammonia	3.95366	0.0020335	Upregulated	red
UMAG_04171	#N/A	related to ROT1 - molecular chaperone in the endoplasmic reticulum	3.93895	4.72816e-16	Upregulated	light-cyan
UMAG_03585	#N/A	hypothetical protein	3.92816	6.49536e-06	Upregulated	red
UMAG_04285	#N/A	probable isocitrate lyase	3.92542	1.42787e-06	Upregulated	red
UMAG_05493	#N/A	hypothetical protein	3.92328	3.41553e-05	Upregulated	red
UMAG_10416	#N/A	hypothetical protein	3.92109	1.28957e-07	Upregulated	red
UMAG_11484	#N/A	hypothetical protein	3.92071	0.00479477	Upregulated	cyan
UMAG_10131	#N/A	related to phosphatidylserine decarboxylase proenzyme 2 precursor	3.91087	1.57912e-16	Upregulated	magenta
UMAG_01077	#N/A	hypothetical protein	3.90702	1.31396e-05	Upregulated	light-cyan
UMAG_01713	#N/A	hypothetical protein	3.8997	5.92871e-06	Upregulated	magenta
UMAG_00386	#N/A	hypothetical protein	3.89767	3.42573e-05	Upregulated	dark-green
UMAG_05422	#N/A	hypothetical protein	3.8706	1.16219e-21	Upregulated	light-cyan
UMAG_10881	#N/A	probable ribonuclease T1	3.86949	0.00431158	Upregulated	red
UMAG_02740	#N/A	probable Alpha-glucosidase precursor	3.86944	1.44062e-10	Upregulated	light-cyan
UMAG_12146	#N/A	hypothetical protein	3.85949	0.00212886	Upregulated	light-cyan
UMAG_04480	#N/A	related to ADH2 - alcohol dehydrogenase II	3.8581	4.24129e-05	Upregulated	dark-green
UMAG_05002	#N/A	related to 7alpha-cephem-methoxylase P8 chain	3.85781	3.12487e-23	Upregulated	magenta
UMAG_00254	rrm14	hypothetical protein	3.85617	0.0426936	Upregulated	#N/A
UMAG_01508	#N/A	related to Aquaporin 3	3.85466	1.765e-13	Upregulated	magenta
UMAG_01987	pep1	hypothetical protein	3.84649	0.028236	Upregulated	magenta
UMAG_00063	#N/A	hypothetical protein	3.83672	2.50856e-12	Upregulated	dark-green
UMAG_02807	#N/A	hypothetical protein	3.821	0.0113317	Upregulated	light-cyan
UMAG_05248	#N/A	related to TPO3 - Polyamine transport protein	3.81743	0.00328857	Upregulated	red
UMAG_03047	#N/A	hypothetical protein	3.80991	0.0086769	Upregulated	#N/A
UMAG_15097	#N/A	hypothetical protein	3.80749	1.94611e-07	Upregulated	magenta
UMAG_00330	#N/A	related to UTR2 - cell wall protein	3.80374	2.19606e-10	Upregulated	dark-green
UMAG_12235	#N/A	hypothetical protein	3.79851	0.00318843	Upregulated	#N/A
UMAG_04801	#N/A	related to Glutathione S-transferase II	3.79742	6.91068e-14	Upregulated	light-cyan
UMAG_01854	#N/A	hypothetical protein	3.79444	2.80765e-10	Upregulated	light-cyan
UMAG_11984	#N/A	hypothetical protein	3.78684	1.34998e-07	Upregulated	red
UMAG_06419	#N/A	hypothetical protein	3.78278	0.00707825	Upregulated	#N/A
UMAG_06440	#N/A	hypothetical protein	3.78205	3.37322e-07	Upregulated	light-cyan
UMAG_10264	#N/A	hypothetical protein	3.77885	0.00157292	Upregulated	#N/A
UMAG_05486	#N/A	hypothetical protein	3.7533	1.94611e-07	Upregulated	light-cyan
UMAG_10201	#N/A	hypothetical protein	3.75275	0.0219452	Upregulated	#N/A
UMAG_11512	#N/A	hypothetical protein	3.73464	0.000973112	Upregulated	red
UMAG_15074	#N/A	related to ABC transporter	3.72096	0.0123366	Upregulated	dark-green
UMAG_11462	#N/A	hypothetical protein	3.71871	0.00156663	Upregulated	light-cyan
UMAG_11008	#N/A	related to HFM1 - DNA/RNA helicase	3.71863	0.00856855	Upregulated	cyan
UMAG_02888	#N/A	related to ADH6 - NADPH-dependent alcohol dehydrogenase	3.71426	3.38077e-08	Upregulated	cyan
UMAG_01858	#N/A	related to CAR1 - Arginase	3.71351	1.01803e-08	Upregulated	light-cyan
UMAG_01936	#N/A	related to 4-coumarate-CoA ligase	3.70358	1.01436e-22	Upregulated	dark-green
UMAG_02713	prf1	pheromone response factor Prf1	3.70187	1.00367e-07	Upregulated	magenta
UMAG_02135	eff1-5	effector family protein Eff1-5	3.68388	4.18947e-05	Upregulated	magenta
UMAG_12299	#N/A	hypothetical protein	3.68034	0.00040803	Upregulated	light-cyan
UMAG_05255	#N/A	hypothetical protein	3.67639	2.3846e-08	Upregulated	magenta
UMAG_06084	#N/A	hypothetical protein	3.6763	0.000470009	Upregulated	red
UMAG_03416	crg1	carbon source-regulated protein (putative arabinase)	3.65989	0.00171309	Upregulated	light-cyan
UMAG_06020	#N/A	hypothetical protein	3.65953	8.16723e-13	Upregulated	light-cyan
UMAG_06063	#N/A	related to GAD1 - glutamate decarboxylase	3.65825	1.24758e-07	Upregulated	light-cyan
UMAG_00762	#N/A	hypothetical protein	3.64457	0.0346758	Upregulated	cyan
UMAG_15100	#N/A	hypothetical protein	3.62318	9.86575e-08	Upregulated	red
UMAG_04974	#N/A	hypothetical protein	3.621	0.000494267	Upregulated	light-cyan
UMAG_05301	#N/A	hypothetical protein	3.61672	0.00303893	Upregulated	cyan
UMAG_11377	eff1-2	Effector family protein Eff1-2	3.61512	0.00839694	Upregulated	magenta
UMAG_05960	rrm63	hypothetical protein	3.61437	6.54616e-10	Upregulated	light-cyan
UMAG_01778	#N/A	hypothetical protein	3.61303	0.0209534	Upregulated	blue
UMAG_06076	#N/A	related to quinate transport protein	3.60679	0.00118105	Upregulated	magenta
UMAG_06075	#N/A	related to beta-glucosidase	3.60298	0.000104593	Upregulated	light-cyan
UMAG_00815	#N/A	related to multidrug resistant protein	3.5992	1.00259e-07	Upregulated	dark-green
UMAG_00371	#N/A	related to Opsin-1	3.59074	9.52613e-05	Upregulated	red
UMAG_02223	#N/A	related to acid phosphatase	3.57515	7.74127e-07	Upregulated	dark-green
UMAG_00891	#N/A	related to cell wall protein UTR2	3.56864	3.47791e-05	Upregulated	#N/A
UMAG_04422	#N/A	related to endo-1	3.56754	0.00497426	Upregulated	magenta
UMAG_01711	#N/A	related to Glucose dehydrogenase [acceptor] precursor	3.55502	6.09448e-07	Upregulated	magenta
UMAG_04292	#N/A	hypothetical protein	3.5426	5.02227e-07	Upregulated	red
UMAG_02757	#N/A	hypothetical protein	3.54057	0.000130068	Upregulated	light-cyan
UMAG_06459	#N/A	Cytochrome P450 monooxygenase involved in Ustilagic Acid production	3.53864	0.00318843	Upregulated	red
UMAG_11978	#N/A	hypothetical protein	3.53684	8.175e-12	Upregulated	dark-green
UMAG_12261	#N/A	related to lipase/esterase	3.52795	2.45137e-07	Upregulated	#N/A
UMAG_03932	#N/A	hypothetical protein	3.52472	0.000829785	Upregulated	red
UMAG_11763	#N/A	related to acetylxylan esterase	3.51828	0.0132024	Upregulated	cyan
UMAG_12018	#N/A	hypothetical protein (C-terminal fragment)	3.50086	0.00145875	Upregulated	light-cyan
UMAG_11654	#N/A	hypothetical protein	3.48739	0.000737653	Upregulated	cyan
UMAG_06462	uat1	Ustilagic Acid acyltransferase	3.4728	0.0033774	Upregulated	light-cyan
UMAG_05940	#N/A	hypothetical protein	3.47122	4.93246e-06	Upregulated	light-cyan
UMAG_10692	#N/A	hypothetical protein	3.45916	0.000160306	Upregulated	cyan
UMAG_11505	#N/A	hypothetical protein	3.45156	0.000909759	Upregulated	light-cyan
UMAG_01872	#N/A	related to gmc type oxidoreductase	3.44595	7.36563e-08	Upregulated	light-cyan
UMAG_01984	adh1	probable ADH1 - alcohol dehydrogenase I	3.44293	0.0157128	Upregulated	red
UMAG_02851	#N/A	hypothetical protein	3.42453	0.0100106	Upregulated	magenta
UMAG_03612	#N/A	hypothetical protein	3.4023	0.0218406	Upregulated	cyan
UMAG_10445	#N/A	hypothetical protein	3.37349	2.75992e-05	Upregulated	magenta
UMAG_04348	#N/A	probable phenol 2-monooxygenase	3.37002	2.69992e-18	Upregulated	light-cyan
UMAG_06465	#N/A	hypothetical protein	3.3678	0.020918	Upregulated	red
UMAG_11909	rsr1	probable RSR1 - GTP-binding protein	3.35578	4.02172e-05	Upregulated	light-cyan
UMAG_11206	#N/A	hypothetical protein	3.34779	0.000103375	Upregulated	#N/A
UMAG_12155	#N/A	related to MutS protein homolog 5	3.34521	2.05318e-05	Upregulated	cyan
UMAG_02146	#N/A	related to GABA permease	3.34141	0.00404452	Upregulated	light-cyan
UMAG_12114	#N/A	hypothetical protein	3.32742	2.87924e-06	Upregulated	magenta
UMAG_04693	#N/A	hypothetical protein	3.32388	0.00110857	Upregulated	cyan
UMAG_10781	#N/A	related to glutathione s-transferase	3.31509	1.37528e-07	Upregulated	magenta
UMAG_01524	#N/A	hypothetical protein	3.31025	0.00203075	Upregulated	cyan
UMAG_01862	#N/A	related to arsenite transporter ARR3	3.30473	6.61721e-13	Upregulated	magenta
UMAG_00032	#N/A	hypothetical protein	3.30138	0.0358673	Upregulated	magenta
UMAG_01237	#N/A	hypothetical protein	3.2901	0.0487982	Upregulated	cyan
UMAG_05976	#N/A	hypothetical protein	3.28979	2.74295e-07	Upregulated	light-cyan
UMAG_12033	rop1	HMG-box transcription factor (C-terminal fragment)	3.28851	0.00115946	Upregulated	burlywood
UMAG_00011	amd2	probable AMD2 - amidase	3.28679	0.00321772	Upregulated	magenta
UMAG_04698	#N/A	hypothetical protein	3.28353	7.3654e-05	Upregulated	red
UMAG_06454	#N/A	related to Mannose-6-phosphate isomerase	3.28053	7.59868e-05	Upregulated	light-cyan
UMAG_00054	#N/A	hypothetical protein	3.27606	0.0130445	Upregulated	magenta
UMAG_11658	hmg3	HMG-box protein Hmg3	3.27149	1.32516e-05	Upregulated	magenta
UMAG_00583	#N/A	hypothetical protein	3.26778	0.00153904	Upregulated	red
UMAG_03327	#N/A	hypothetical protein	3.26013	5.55453e-06	Upregulated	#N/A
UMAG_10493	#N/A	related to aminopeptidase	3.25233	3.63948e-06	Upregulated	red
UMAG_00879	#N/A	hypothetical protein	3.25029	3.54569e-12	Upregulated	magenta
UMAG_06464	#N/A	hypothetical protein	3.24038	0.0315883	Upregulated	red
UMAG_05393	#N/A	related to multidrug resistant protein	3.23984	3.55361e-13	Upregulated	dark-green
UMAG_11149	#N/A	hypothetical protein	3.23658	0.00114651	Upregulated	light-cyan
UMAG_02230	#N/A	hypothetical protein	3.23594	0.010363	Upregulated	red
UMAG_05161	#N/A	related to Phosducin	3.23555	2.69328e-11	Upregulated	magenta
UMAG_03619	#N/A	related to multidrug resistant protein	3.2285	0.000257569	Upregulated	red
UMAG_06356	#N/A	hypothetical protein	3.22618	0.0248827	Upregulated	#N/A
UMAG_06315	#N/A	hypothetical protein	3.22293	8.15143e-05	Upregulated	magenta
UMAG_05346	#N/A	hypothetical protein	3.20777	0.00118433	Upregulated	light-cyan
UMAG_11951	#N/A	hypothetical protein	3.20396	0.00504494	Upregulated	magenta
UMAG_03948	#N/A	hypothetical protein	3.20104	3.94469e-05	Upregulated	#N/A
UMAG_11378	#N/A	probable Cyanate hydratase	3.19361	0.000248119	Upregulated	dark-green
UMAG_05431	#N/A	hypothetical protein	3.19167	1.26487e-06	Upregulated	magenta
UMAG_02308	#N/A	hypothetical protein	3.18825	0.00911884	Upregulated	#N/A
UMAG_11107	#N/A	hypothetical protein	3.18614	7.63291e-07	Upregulated	light-cyan
UMAG_01965	#N/A	related to ferroportin 1	3.18468	0.00615701	Upregulated	cyan
UMAG_00037	#N/A	hypothetical protein	3.18322	2.22204e-06	Upregulated	light-cyan
UMAG_03909	#N/A	hypothetical protein	3.16388	0.00311957	Upregulated	light-cyan
UMAG_11514	#N/A	probable High-affinity glucose transporter	3.14763	0.00173442	Upregulated	light-cyan
UMAG_04364	exg1	probable EXG1 - Exo-1	3.1337	0.000811586	Upregulated	light-cyan
UMAG_05252	#N/A	probable nadp-dependent mannitol dehydrogenase	3.12932	0.000426191	Upregulated	red
UMAG_04697	#N/A	related to LYS2 û alpha aminoadipate reductase	3.12446	2.02111e-12	Upregulated	red
UMAG_04680	#N/A	related to Monocarboxylate transporter	3.12401	2.07579e-07	Upregulated	green
UMAG_02836	#N/A	hypothetical protein	3.12218	0.00944961	Upregulated	#N/A
UMAG_04499	#N/A	hypothetical protein	3.10697	1.1703e-08	Upregulated	dark-green
UMAG_10777	#N/A	hypothetical protein	3.10055	0.000293801	Upregulated	red
UMAG_02475	stp1	hypothetical protein	3.09894	0.0346758	Upregulated	magenta
UMAG_02138	eff1-8	effector family protein Eff1-8	3.09402	0.0153736	Upregulated	magenta
UMAG_05614	#N/A	related to Acetyltransferase	3.08114	0.000181688	Upregulated	dark-green
UMAG_01985	#N/A	hypothetical protein	3.06116	0.0212039	Upregulated	cyan
UMAG_11699	#N/A	hypothetical protein	3.06078	0.000302615	Upregulated	dark-green
UMAG_00913	glo2	glyoxaloxidase 2	3.04779	0.000311099	Upregulated	magenta
UMAG_05514	#N/A	hypothetical protein	3.04392	5.18803e-13	Upregulated	dark-green
UMAG_02921	#N/A	hypothetical protein	3.04278	4.45929e-06	Upregulated	light-cyan
UMAG_03382	#N/A	related to 3-phytase A precursor	3.04101	0.00495275	Upregulated	light-cyan
UMAG_00465	#N/A	hypothetical protein	3.0399	0.000273234	Upregulated	red
UMAG_10845	#N/A	hypothetical protein	3.03154	7.1791e-13	Upregulated	light-cyan
UMAG_00167	#N/A	hypothetical protein	3.02473	9.99269e-05	Upregulated	light-cyan
UMAG_01758	#N/A	related to ABC transporter	3.02272	0.00829716	Upregulated	dark-green
UMAG_02333	#N/A	hypothetical protein	3.00239	4.99802e-08	Upregulated	magenta
UMAG_04771	#N/A	related to KHA1 - Putative K /H antiporter	3.00167	0.000338511	Upregulated	red
UMAG_11714	#N/A	hypothetical protein	2.99721	0.000596835	Upregulated	light-cyan
UMAG_01051	#N/A	related to mfs-multidrug-resistance transporter	2.98722	6.8259e-09	Upregulated	red
UMAG_10301	#N/A	hypothetical protein	2.98282	0.000162813	Upregulated	cyan
UMAG_10528	#N/A	related to STE6 - ABC transporter	2.9813	3.37569e-08	Upregulated	magenta
UMAG_11352	#N/A	related to neutral ceramidase	2.97936	1.12191e-05	Upregulated	light-cyan
UMAG_04538	#N/A	related to DAL5 - Allantoate and ureidosuccinate permease	2.97117	0.000176747	Upregulated	cyan
UMAG_05974	#N/A	hypothetical protein	2.96903	1.67198e-08	Upregulated	dark-green
UMAG_05995	#N/A	related to Acid phosphatase precursor	2.96838	3.72608e-09	Upregulated	magenta
UMAG_05015	#N/A	hypothetical protein	2.9668	6.95538e-05	Upregulated	red
UMAG_03995	#N/A	related to JLP1 - Fe(II)-dependent sulfonate/alpha-ketoglutarate dioxygenase	2.96608	0.002738	Upregulated	magenta
UMAG_12200	#N/A	hypothetical protein	2.95542	4.3442e-08	Upregulated	light-cyan
UMAG_11229	#N/A	hypothetical protein	2.95363	0.000147274	Upregulated	dark-green
UMAG_03914	#N/A	related to Lactaldehyde reductase	2.95152	3.92025e-14	Upregulated	light-cyan
UMAG_02517	gpa2	Guanine nucleotide-binding protein alpha-2 subunit	2.94748	1.41762e-08	Upregulated	cyan
UMAG_02192	#N/A	hypothetical protein	2.93235	0.0291792	Upregulated	cyan
UMAG_05264	#N/A	probable glutathione-dependent formaldehyde dehydrogenase	2.92573	0.00623031	Upregulated	blue
UMAG_11134	#N/A	related to Yippee protein	2.90871	6.04792e-07	Upregulated	light-cyan
UMAG_05967	#N/A	related to salicylate 1-monooxygenase	2.90684	0.0350797	Upregulated	light-cyan
UMAG_12281	#N/A	hypothetical protein	2.90336	0.00835554	Upregulated	magenta
UMAG_06453	#N/A	related to Transaldolase B	2.8916	0.000724829	Upregulated	red
UMAG_10951	#N/A	hypothetical protein	2.89093	0.012379	Upregulated	#N/A
UMAG_03412	#N/A	hypothetical protein	2.88724	3.40338e-05	Upregulated	dark-green
UMAG_02813	#N/A	hypothetical protein	2.88563	0.0208704	Upregulated	dark-green
UMAG_06497	#N/A	hypothetical protein	2.87754	0.000485978	Upregulated	red
UMAG_04579	#N/A	related to TRX2 - thioredoxin II	2.87285	1.78393e-06	Upregulated	light-cyan
UMAG_01756	#N/A	probable Purine Transporter AzgA	2.87175	0.000924558	Upregulated	cyan
UMAG_02004	#N/A	hypothetical protein	2.8546	1.86318e-16	Upregulated	cyan
UMAG_00230	#N/A	hypothetical protein	2.84856	0.0238881	Upregulated	cyan
UMAG_12262	#N/A	related to 4-coumarate-CoA ligase	2.84531	6.55723e-05	Upregulated	red
UMAG_04305	ams1	probable AMS1 - alpha-mannosidase	2.8451	0.00503538	Upregulated	red
UMAG_04581	#N/A	hypothetical protein	2.83927	4.74117e-05	Upregulated	red
UMAG_00442	#N/A	hypothetical protein	2.8256	1.48274e-06	Upregulated	magenta
UMAG_04133	#N/A	related to NAD(P)H-dependent oxidoreductase	2.82022	1.75863e-05	Upregulated	red
UMAG_01696	#N/A	hypothetical protein	2.7918	0.000397172	Upregulated	red
UMAG_12298	#N/A	hypothetical protein	2.77921	0.00870046	Upregulated	light-cyan
UMAG_01733	#N/A	related to short chain dehydrogenase	2.77282	0.00140925	Upregulated	#N/A
UMAG_00034	#N/A	probable mfs-multidrug-resistance transporter	2.76813	0.00252371	Upregulated	red
UMAG_12081	#N/A	hypothetical protein	2.76413	6.74359e-06	Upregulated	light-cyan
UMAG_02080	#N/A	hypothetical protein	2.75902	2.64644e-05	Upregulated	magenta
UMAG_06431	#N/A	hypothetical protein	2.75864	0.00142986	Upregulated	cyan
UMAG_11065	#N/A	hypothetical protein	2.75227	0.0130533	Upregulated	magenta
UMAG_12173	#N/A	hypothetical protein	2.75181	5.32825e-05	Upregulated	dark-green
UMAG_10072	#N/A	probable monosaccharide transporter	2.75025	0.00180272	Upregulated	magenta
UMAG_04667	#N/A	hypothetical protein	2.74655	0.0227639	Upregulated	burlywood
UMAG_11728	#N/A	related to Yippee protein	2.73978	0.0233558	Upregulated	magenta
UMAG_05072	#N/A	hypothetical protein	2.73874	0.00131647	Upregulated	light-cyan
UMAG_04490	#N/A	hypothetical protein	2.73673	0.000279893	Upregulated	light-cyan
UMAG_06473	#N/A	related to Cytochrome P450	2.73457	0.0252804	Upregulated	red
UMAG_02203	#N/A	related to Na /H -exchanging protein	2.73326	0.0121957	Upregulated	light-cyan
UMAG_00385	#N/A	hypothetical protein	2.72678	0.000278721	Upregulated	light-cyan
UMAG_06146	#N/A	hypothetical protein	2.72326	0.00171546	Upregulated	light-cyan
UMAG_05883	#N/A	hypothetical protein	2.71998	4.31398e-05	Upregulated	dark-green
UMAG_12336	#N/A	related to meiosis-specific MutS homolog	2.71718	0.00315416	Upregulated	cyan
UMAG_03513	#N/A	hypothetical protein	2.71667	7.31587e-08	Upregulated	dark-green
UMAG_05265	#N/A	hypothetical protein	2.71526	0.0153467	Upregulated	#N/A
UMAG_11203	#N/A	hypothetical protein	2.71341	1.43253e-07	Upregulated	light-cyan
UMAG_00749	#N/A	related to lipase	2.71076	1.53359e-07	Upregulated	yellow
UMAG_12197	stp4	hypothetical protein	2.69962	0.00618185	Upregulated	magenta
UMAG_00664	#N/A	hypothetical protein	2.69846	1.33002e-05	Upregulated	magenta
UMAG_11981	#N/A	hypothetical protein	2.68854	0.000278881	Upregulated	light-cyan
UMAG_00172	#N/A	related to meiotic recombination protein rec8	2.68844	0.0253466	Upregulated	cyan
UMAG_01983	#N/A	hypothetical protein	2.68773	0.0112905	Upregulated	red
UMAG_02529	#N/A	hypothetical protein	2.68767	6.68909e-06	Upregulated	light-cyan
UMAG_03673	#N/A	hypothetical protein	2.67951	0.00893371	Upregulated	#N/A
UMAG_02685	#N/A	hypothetical protein	2.67832	8.27061e-20	Upregulated	light-cyan
UMAG_10005	ton1	hypothetical protein	2.66979	0.000143835	Upregulated	dark-green
UMAG_01871	#N/A	hypothetical protein	2.66791	1.34013e-07	Upregulated	light-cyan
UMAG_15077	#N/A	hypothetical protein	2.66757	4.92854e-05	Upregulated	magenta
UMAG_00116	#N/A	related to nicotinamide mononucleotide permease	2.66055	7.06075e-07	Upregulated	magenta
UMAG_01937	#N/A	related to acid sphingomyelinase	2.64872	7.70846e-07	Upregulated	light-cyan
UMAG_12124	#N/A	hypothetical protein	2.63693	0.00125534	Upregulated	cyan
UMAG_05402	#N/A	related to DOA1 - involved in ubiquitin-dependent proteolysis	2.63655	0.00133182	Upregulated	magenta
UMAG_03558	#N/A	hypothetical protein	2.63457	0.000579158	Upregulated	light-cyan
UMAG_03126	#N/A	related to retinal short-chain dehydrogenase/reductase	2.63379	0.0253119	Upregulated	red
UMAG_06077	#N/A	hypothetical protein	2.6321	0.00335461	Upregulated	#N/A
UMAG_03532	#N/A	hypothetical protein	2.63071	0.000274142	Upregulated	light-cyan
UMAG_01721	#N/A	hypothetical protein	2.62847	0.00335461	Upregulated	light-cyan
UMAG_00001	#N/A	hypothetical protein	2.62257	1.41468e-06	Upregulated	beige
UMAG_05965	#N/A	hypothetical protein	2.61589	1.89037e-08	Upregulated	dark-green
UMAG_12338	#N/A	hypothetical protein	2.61321	0.00118433	Upregulated	#N/A
UMAG_02985	#N/A	hypothetical protein	2.61302	1.12522e-06	Upregulated	magenta
UMAG_11063	#N/A	hypothetical protein (N-terminal fragment)	2.61257	0.000994277	Upregulated	red
UMAG_02305	#N/A	related to peptidyl-prolyl cis-trans isomerase	2.60801	3.69878e-08	Upregulated	magenta
UMAG_11306	#N/A	hypothetical protein	2.60723	0.000300406	Upregulated	light-cyan
UMAG_12308	#N/A	hypothetical protein	2.59262	1.31001e-07	Upregulated	cyan
UMAG_05583	#N/A	hypothetical protein	2.59157	0.00122234	Upregulated	cyan
UMAG_12225	#N/A	hypothetical protein	2.58751	0.00597643	Upregulated	#N/A
UMAG_06456	#N/A	related to aminopeptidase Y precursor	2.58581	0.0347089	Upregulated	light-cyan
UMAG_00036	#N/A	hypothetical protein	2.58108	7.38984e-05	Upregulated	red
UMAG_00446	#N/A	probable beta-glucosidase	2.58093	1.59028e-07	Upregulated	light-cyan
UMAG_01065	#N/A	hypothetical protein	2.57584	8.45173e-05	Upregulated	light-cyan
UMAG_01569	#N/A	related to BRE4 - protein involved in endocytosis	2.57283	0.000724318	Upregulated	magenta
UMAG_11593	#N/A	related to PYC2 - pyruvate carboxylase 2	2.57237	0.014118	Upregulated	light-cyan
UMAG_03713	#N/A	hypothetical protein	2.56944	0.0475172	Upregulated	cyan
UMAG_02599	#N/A	related to lysophospholipase	2.56763	0.00154862	Upregulated	red
UMAG_03384	#N/A	related to YHK8 - putative mediator of drug efflux	2.56201	5.61439e-06	Upregulated	dark-green
UMAG_03749	#N/A	hypothetical protein	2.56084	0.00977911	Upregulated	cyan
UMAG_12230	#N/A	hypothetical protein	2.54953	9.06146e-05	Upregulated	#N/A
UMAG_05939	#N/A	hypothetical protein	2.54915	0.000490549	Upregulated	light-cyan
UMAG_10972	#N/A	hypothetical protein	2.54345	0.0472302	Upregulated	cyan
UMAG_11033	#N/A	hypothetical protein	2.53592	6.11714e-05	Upregulated	dark-green
UMAG_04748	#N/A	hypothetical protein	2.53067	0.00248643	Upregulated	magenta
UMAG_01014	#N/A	hypothetical protein	2.52924	0.000430166	Upregulated	magenta
UMAG_01698	#N/A	hypothetical protein	2.52518	0.00269809	Upregulated	magenta
UMAG_06274	#N/A	related to hormone-sensitive lipase	2.50512	0.00395986	Upregulated	magenta
UMAG_10742	#N/A	hypothetical protein	2.50395	7.53476e-05	Upregulated	light-cyan
UMAG_10392	#N/A	hypothetical protein	2.49392	0.00041397	Upregulated	magenta
UMAG_02585	#N/A	related to TPO1 - Vacuolar polyamine-H antiporter	2.49334	3.1608e-12	Upregulated	beige
UMAG_04362	#N/A	related to Cytochrome P450 8B1	2.49168	3.68188e-05	Upregulated	light-cyan
UMAG_04805	#N/A	hypothetical protein	2.48255	0.0468785	Upregulated	magenta
UMAG_11598	#N/A	related to oxidoreductase	2.48102	5.45645e-07	Upregulated	burlywood
UMAG_11595	#N/A	hypothetical protein	2.48044	9.44269e-05	Upregulated	beige
UMAG_01293	#N/A	related to DNA Polymerase iota (POLI)	2.47981	0.000117003	Upregulated	light-cyan
UMAG_02201	#N/A	hypothetical protein	2.47887	0.0104444	Upregulated	dark-green
UMAG_01977	#N/A	hypothetical protein	2.47747	0.0016779	Upregulated	magenta
UMAG_00679	#N/A	related to VBA1 - Vacuolar Basic Amino acid transporter	2.476	1.05057e-08	Upregulated	cyan
UMAG_06190	#N/A	related to Chitinase	2.46318	0.0301474	Upregulated	#N/A
UMAG_00411	#N/A	related to metalloprotease	2.44711	0.00192349	Upregulated	cyan
UMAG_01677	#N/A	hypothetical protein	2.44361	0.000138881	Upregulated	magenta
UMAG_03314	eff1-4	effector family protein Eff1-4	2.44052	0.0283989	Upregulated	magenta
UMAG_01885	#N/A	probable Alcohol dehydrogenase	2.43394	0.00470005	Upregulated	green
UMAG_04164	#N/A	hypothetical protein	2.43326	0.000218263	Upregulated	light-cyan
UMAG_00171	#N/A	hypothetical protein	2.43073	0.00157292	Upregulated	magenta
UMAG_05968	opt3	related to peptide transporter Mtd1	2.42883	0.00375365	Upregulated	cyan
UMAG_00046	#N/A	related to flavin oxidoreductase	2.42856	2.31245e-09	Upregulated	burlywood
UMAG_04335	#N/A	hypothetical protein	2.42609	0.000316459	Upregulated	cyan
UMAG_10769	#N/A	probable potassium channel beta subunit protein	2.41908	0.00116474	Upregulated	beige
UMAG_02428	#N/A	hypothetical protein	2.41892	0.00304212	Upregulated	cyan
UMAG_00271	#N/A	related to Lipase	2.41649	0.002738	Upregulated	magenta
UMAG_01699	#N/A	hypothetical protein	2.41569	0.00104827	Upregulated	magenta
UMAG_10093	#N/A	hypothetical protein	2.41425	0.00624084	Upregulated	#N/A
UMAG_02744	#N/A	related to Iron transport protein 1	2.40696	1.78359e-10	Upregulated	beige
UMAG_11131	#N/A	hypothetical protein	2.40691	2.2612e-07	Upregulated	red
UMAG_03221	#N/A	hypothetical protein	2.40281	0.000167224	Upregulated	red
UMAG_01663	#N/A	hypothetical protein	2.39898	0.00145718	Upregulated	light-cyan
UMAG_01938	#N/A	related to Epoxide hydrolase 1	2.38967	5.29453e-05	Upregulated	light-cyan
UMAG_04160	dkh6	Dkh6	2.38621	0.0336692	Upregulated	red
UMAG_02525	#N/A	related to ring finger protein 14	2.38367	0.000111672	Upregulated	light-cyan
UMAG_01436	#N/A	hypothetical protein	2.3708	0.00113017	Upregulated	cyan
UMAG_01202	#N/A	hypothetical protein	2.37031	0.0338424	Upregulated	#N/A
UMAG_04528	#N/A	hypothetical protein	2.36546	4.17168e-05	Upregulated	dark-green
UMAG_02584	#N/A	hypothetical protein	2.35732	0.000443118	Upregulated	dark-green
UMAG_04032	#N/A	probable beta-glucosidase	2.35674	0.0173398	Upregulated	light-cyan
UMAG_04566	#N/A	hypothetical protein	2.35375	0.00373656	Upregulated	light-cyan
UMAG_02263	#N/A	hypothetical protein	2.3497	5.77541e-05	Upregulated	light-cyan
UMAG_11391	#N/A	hypothetical protein	2.34806	0.000933865	Upregulated	cyan
UMAG_00830	#N/A	hypothetical protein	2.3426	0.000386548	Upregulated	light-cyan
UMAG_05925	#N/A	related to TOK1 - Voltage-gated	2.33322	1.38966e-07	Upregulated	magenta
UMAG_02204	#N/A	related to beta-galactosidase	2.3269	0.0171376	Upregulated	light-cyan
UMAG_04671	#N/A	hypothetical protein	2.32289	0.00237398	Upregulated	red
UMAG_10714	#N/A	hypothetical protein	2.3194	0.00448024	Upregulated	light-cyan
UMAG_06374	#N/A	related to GRE2 - methylglyoxal reductase (NADPH-dependent)	2.31672	1.07772e-06	Upregulated	dark-green
UMAG_05897	cps1	probable CPS1 - Gly-X carboxypeptidase YSCS precursor	2.31322	0.000527492	Upregulated	light-cyan
UMAG_10073	#N/A	related to lincomycin-condensing protein lmbA	2.30781	0.000129315	Upregulated	burlywood
UMAG_02957	#N/A	hypothetical protein	2.30624	0.000793279	Upregulated	light-cyan
UMAG_01870	#N/A	related to glutathione-S-transferase	2.30488	0.000246715	Upregulated	light-cyan
UMAG_00657	#N/A	related to RAD7 - nucleotide excision repair protein	2.30305	0.00815018	Upregulated	light-cyan
UMAG_04484	#N/A	probable choline-sulfatase	2.30037	0.000235801	Upregulated	magenta
UMAG_02101	#N/A	hypothetical protein	2.30026	0.000190633	Upregulated	magenta
UMAG_10476	#N/A	hypothetical protein	2.29729	7.64436e-05	Upregulated	light-cyan
UMAG_00202	#N/A	related to Cytochrome P450 4F8	2.29035	0.000160306	Upregulated	light-cyan
UMAG_11189	#N/A	hypothetical protein	2.28286	0.00791903	Upregulated	light-cyan
UMAG_10439	#N/A	hypothetical protein	2.27942	3.90606e-06	Upregulated	dark-green
UMAG_01786	#N/A	hypothetical protein	2.27548	9.47456e-05	Upregulated	red
UMAG_11675	#N/A	hypothetical protein	2.27138	1.72766e-05	Upregulated	red
UMAG_11152	#N/A	related to 2-amino-3-carboxylmuconate-6-semialdehyde decarboxylase	2.27126	0.00316509	Upregulated	light-cyan
UMAG_00946	#N/A	hypothetical protein	2.26581	0.0320921	Upregulated	light-cyan
UMAG_11373	#N/A	hypothetical protein	2.26332	0.000927476	Upregulated	dark-green
UMAG_05917	#N/A	related to Deoxyribodipyrimidine photolyase	2.26241	0.000489281	Upregulated	dark-green
UMAG_10835	rrm4	related to Cytochrome b561	2.2589	0.00201031	Upregulated	light-cyan
UMAG_05356	#N/A	hypothetical protein	2.25613	0.00876977	Upregulated	magenta
UMAG_00538	#N/A	hypothetical protein	2.25143	0.0155838	Upregulated	magenta
UMAG_01232	#N/A	related to LAP3 - member of the GAL regulon	2.24937	0.00683743	Upregulated	light-cyan
UMAG_12061	#N/A	hypothetical protein	2.24844	0.000348253	Upregulated	magenta
UMAG_06293	#N/A	hypothetical protein	2.24772	0.0317649	Upregulated	light-cyan
UMAG_10838	#N/A	hypothetical protein	2.24436	2.40365e-05	Upregulated	magenta
UMAG_03876	#N/A	related to chloride channel protein	2.24214	0.00205816	Upregulated	magenta
UMAG_10605	adh3	probable ADH3 - alcohol dehydrogenase III	2.23238	0.000893186	Upregulated	magenta
UMAG_11606	#N/A	hypothetical protein	2.23063	0.0257793	Upregulated	red
UMAG_02652	#N/A	hypothetical protein	2.22526	0.00129592	Upregulated	red
UMAG_01518	#N/A	hypothetical protein	2.22443	0.00109573	Upregulated	magenta
UMAG_04370	#N/A	hypothetical protein	2.22426	0.00121466	Upregulated	magenta
UMAG_05361	lac1	related to Laccase I precursor	2.21752	0.000565591	Upregulated	cyan
UMAG_10640	#N/A	hypothetical protein	2.21659	0.0195122	Upregulated	magenta
UMAG_03138	#N/A	hypothetical protein	2.21332	0.00240666	Upregulated	cyan
UMAG_00530	#N/A	hypothetical protein	2.20217	0.00397971	Upregulated	magenta
UMAG_11088	#N/A	hypothetical protein	2.20083	0.0125489	Upregulated	light-cyan
UMAG_03032	#N/A	hypothetical protein	2.19241	0.0331119	Upregulated	light-cyan
UMAG_02548	#N/A	related to Sorting nexin 9	2.19077	0.00491418	Upregulated	magenta
UMAG_06367	#N/A	hypothetical protein	2.18967	0.0206299	Upregulated	red
UMAG_01847	#N/A	hypothetical protein	2.1887	2.47786e-07	Upregulated	light-cyan
UMAG_05664	#N/A	related to Cytochrome P450	2.18816	0.00134474	Upregulated	red
UMAG_06351	#N/A	hypothetical protein	2.18703	0.0110167	Upregulated	cyan
UMAG_02238	#N/A	hypothetical protein	2.18111	3.10232e-05	Upregulated	magenta
UMAG_11366	#N/A	related to HTD2 - mitochondrial 3-hydroxyacyl-thioester dehydratase	2.17502	3.37954e-09	Upregulated	dark-green
UMAG_05896	#N/A	hypothetical protein	2.17284	0.000153037	Upregulated	light-cyan
UMAG_00258	#N/A	hypothetical protein	2.168	0.000210659	Upregulated	light-cyan
UMAG_01773	#N/A	hypothetical protein	2.16585	3.11052e-06	Upregulated	magenta
UMAG_01805	#N/A	hypothetical protein	2.15326	0.0443632	Upregulated	dark-green
UMAG_05507	#N/A	hypothetical protein	2.14844	0.00713343	Upregulated	light-cyan
UMAG_10540	#N/A	related to blue-light-inducible Bli-3 protein	2.13748	0.000581272	Upregulated	red
UMAG_00694	#N/A	related to Acyl-CoA dehydrogenase	2.13719	0.0385516	Upregulated	dark-green
UMAG_10444	nit1	putative nitrilase	2.13282	0.00328365	Upregulated	beige
UMAG_02147	#N/A	related to Cytoplasmic acetyl-CoA hydrolase 1	2.12875	0.0031731	Upregulated	cyan
UMAG_06285	#N/A	related to carbamoyl-phosphate synthase small chain	2.1261	1.43455e-05	Upregulated	red
UMAG_02236	#N/A	hypothetical protein	2.12209	0.00382459	Upregulated	light-cyan
UMAG_06405	#N/A	related to AMME syndrome candidate gene 1 protein	2.12132	0.000283441	Upregulated	magenta
UMAG_12304	#N/A	hypothetical protein	2.12075	0.0385516	Upregulated	cyan
UMAG_01911	#N/A	related to alcohol dehydrogenase	2.11936	0.00247568	Upregulated	red
UMAG_02017	#N/A	hypothetical protein	2.11323	3.75774e-05	Upregulated	red
UMAG_06119	#N/A	hypothetical protein	2.11243	0.00597865	Upregulated	blue
UMAG_04485	#N/A	related to Cut9 interacting protein scn1	2.10809	0.000494213	Upregulated	magenta
UMAG_01201	#N/A	related to TMT1 - trans-aconitate methyltransferase	2.10683	0.000235801	Upregulated	magenta
UMAG_11921	#N/A	related to metallothionein	2.10185	0.0119268	Upregulated	light-cyan
UMAG_06507	#N/A	hypothetical protein	2.09858	0.00805025	Upregulated	light-cyan
UMAG_02994	rrm5	related to ELAV-like protein 2	2.09655	0.0145814	Upregulated	cyan
UMAG_10420	#N/A	related to meiotic recombination protein SPO11	2.09461	0.0105	Upregulated	cyan
UMAG_04319	#N/A	related to potassium/hydrogen antiporter	2.09347	0.0111017	Upregulated	light-cyan
UMAG_10637	#N/A	hypothetical protein (N-terminal fragment)	2.0898	0.00969856	Upregulated	dark-green
UMAG_00108	#N/A	related to D-arabinitol 2-dehydrogenase	2.08216	0.00104827	Upregulated	magenta
UMAG_06479	#N/A	hypothetical protein	2.06712	0.0171376	Upregulated	cyan
UMAG_10498	#N/A	hypothetical protein	2.06626	7.08089e-05	Upregulated	light-cyan
UMAG_00866	#N/A	related to Endoglucanase	2.06522	6.41977e-05	Upregulated	light-cyan
UMAG_05915	#N/A	related to DUG3 - probable glutamine amidotransferase	2.06492	0.000112073	Upregulated	magenta
UMAG_10864	#N/A	related to GNA1 - essential acetyltransferase	2.06227	0.00977911	Upregulated	red
UMAG_05423	#N/A	related to Monoamine oxidase A [flavin-containing]	2.05537	0.000163102	Upregulated	light-cyan
UMAG_01943	#N/A	related to alpha-glucosidase	2.0542	0.00339255	Upregulated	magenta
UMAG_15041	#N/A	hypothetical protein	2.04931	0.0069545	Upregulated	light-cyan
UMAG_01194	#N/A	hypothetical protein	2.04344	0.00902319	Upregulated	light-cyan
UMAG_03918	#N/A	hypothetical protein	2.03433	0.00638151	Upregulated	light-cyan
UMAG_11433	#N/A	related to Inhibitor-sensitive equilibrative nucleoside transporter 1	2.03279	0.00730726	Upregulated	light-cyan
UMAG_02669	#N/A	hypothetical protein	2.03062	1.23473e-07	Upregulated	cyan
UMAG_01722	#N/A	hypothetical protein	2.02993	0.0281161	Upregulated	magenta
UMAG_01737	#N/A	related to Adiponectin receptor 1	2.02888	1.13987e-07	Upregulated	dark-green
UMAG_00576	#N/A	related to LRP1 - nuclear exosome-associated nucleic acid binding protein	2.02847	0.000637317	Upregulated	cyan
UMAG_03997	#N/A	related to MET1 - siroheme synthase	2.02666	0.000899292	Upregulated	cyan
UMAG_02405	#N/A	related to KAR4 - transcription factor required for gene regulation in response to pheromones	2.02099	0.000968653	Upregulated	magenta
UMAG_05226	#N/A	hypothetical protein	2.01965	0.00104827	Upregulated	light-cyan
UMAG_02383	pra1	a2-pheromone receptor Pra1	2.01625	1.97379e-05	Upregulated	magenta
UMAG_02005	#N/A	hypothetical protein	2.0143	0.000274516	Upregulated	cyan
UMAG_03553	#N/A	hypothetical protein	2.0142	0.00103918	Upregulated	#N/A
UMAG_01213	#N/A	hypothetical protein	2.0123	3.52044e-09	Upregulated	dark-green
UMAG_12342	#N/A	hypothetical protein	2.01116	2.97031e-05	Upregulated	light-cyan
UMAG_04288	#N/A	hypothetical protein	2.00417	1.73449e-05	Upregulated	light-cyan
UMAG_03485	#N/A	hypothetical protein	2.00071	0.0156059	Upregulated	red
UMAG_11300	#N/A	hypothetical protein	1.99838	0.00411842	Upregulated	magenta
UMAG_05694	#N/A	hypothetical protein	1.99425	0.0139596	Upregulated	#N/A
UMAG_01868	#N/A	related to GIT1 - Glycerophosphoinositol transporter also able to mediate low-affinity phosphate transport	1.99417	0.000584929	Upregulated	light-cyan
UMAG_11813	#N/A	hypothetical protein	1.9907	0.00464245	Upregulated	dark-green
UMAG_03691	#N/A	probable lysine-specific permease	1.98787	0.00512969	Upregulated	magenta
UMAG_10871	#N/A	hypothetical protein	1.98471	0.000269162	Upregulated	light-cyan
UMAG_00598	#N/A	hypothetical protein	1.98339	2.09943e-09	Upregulated	dark-green
UMAG_02611	#N/A	related to ribonuclease M	1.97649	0.000449534	Upregulated	light-cyan
UMAG_01610	#N/A	hypothetical protein	1.97428	1.0603e-06	Upregulated	dark-green
UMAG_00222	#N/A	related to monocarboxylate transporter	1.97357	0.019254	Upregulated	light-cyan
UMAG_05952	#N/A	hypothetical protein	1.97181	0.00157292	Upregulated	red
UMAG_10068	#N/A	related to Acid phosphatase precursor	1.96808	0.0301474	Upregulated	light-cyan
UMAG_01771	#N/A	hypothetical protein	1.96744	3.30931e-07	Upregulated	cyan
UMAG_11017	#N/A	related to CAP59 (required for capsule formation)	1.96444	0.007525	Upregulated	light-cyan
UMAG_04094	#N/A	hypothetical protein	1.96295	0.0423322	Upregulated	magenta
UMAG_05390	npi5	related to peroxisomal membrane protein 4	1.9572	0.00724186	Upregulated	light-cyan
UMAG_12175	#N/A	hypothetical protein	1.9523	0.00632793	Upregulated	dark-green
UMAG_04378	#N/A	related to phenylacetaldehyde dehydrogenase	1.95169	0.00885669	Upregulated	light-cyan
UMAG_12026	#N/A	related to TMT1 - trans-aconitate methyltransferase (N-terminal fragment)	1.94523	0.0222232	Upregulated	dark-green
UMAG_04926	pep4	probable PEP4 - aspartyl protease	1.94449	0.00248643	Upregulated	dark-green
UMAG_11849	#N/A	hypothetical protein	1.93312	0.0206824	Upregulated	dark-green
UMAG_10062	#N/A	related to monooxygenase	1.93224	0.00311957	Upregulated	dark-green
UMAG_02410	#N/A	hypothetical protein	1.92039	1.94204e-06	Upregulated	magenta
UMAG_03714	#N/A	related to lactose regulatory protein	1.91873	0.0142631	Upregulated	red
UMAG_11697	#N/A	hypothetical protein	1.91353	9.08482e-05	Upregulated	beige
UMAG_03554	#N/A	hypothetical protein	1.90897	2.99168e-08	Upregulated	cyan
UMAG_11895	#N/A	hypothetical protein	1.90797	0.0037273	Upregulated	light-cyan
UMAG_11034	#N/A	hypothetical protein	1.90684	0.000235801	Upregulated	light-cyan
UMAG_12189	#N/A	hypothetical protein	1.89631	0.044807	Upregulated	magenta
UMAG_02297	#N/A	hypothetical protein	1.89135	0.0455639	Upregulated	cyan
UMAG_02014	#N/A	hypothetical protein	1.891	1.15906e-05	Upregulated	light-cyan
UMAG_10053	#N/A	related to carbonic anhydrase	1.88941	0.0172957	Upregulated	salmon
UMAG_00131	#N/A	related to NADPH quinone oxidoreductase homolog PIG3	1.88803	0.00348505	Upregulated	beige
UMAG_11381	#N/A	hypothetical protein	1.88631	0.00989252	Upregulated	pink
UMAG_03682	#N/A	hypothetical protein	1.8824	0.00470005	Upregulated	red
UMAG_04510	#N/A	hypothetical protein	1.87978	0.0449294	Upregulated	red
UMAG_10937	#N/A	hypothetical protein	1.87728	0.00652574	Upregulated	red
UMAG_11950	#N/A	hypothetical protein	1.87691	0.0138658	Upregulated	red
UMAG_02325	#N/A	hypothetical protein	1.8699	0.0159442	Upregulated	light-cyan
UMAG_11441	#N/A	hypothetical protein	1.86982	0.00157292	Upregulated	dark-green
UMAG_05219	#N/A	related to endoplasmic oxidoreductin 1 precursor	1.86658	0.00186966	Upregulated	magenta
UMAG_02615	#N/A	hypothetical protein	1.86627	0.0109138	Upregulated	#N/A
UMAG_10801	#N/A	hypothetical protein	1.86595	0.000464358	Upregulated	light-cyan
UMAG_03315	ukb1	serine/threonine protein kinase B-related Ukb1	1.86247	0.00633269	Upregulated	light-cyan
UMAG_05724	#N/A	hypothetical protein	1.8621	0.0270522	Upregulated	cyan
UMAG_01982	#N/A	related to aminotriazole resistance protein	1.85982	0.000539749	Upregulated	magenta
UMAG_04498	#N/A	hypothetical protein	1.85886	0.0205876	Upregulated	red
UMAG_03055	#N/A	hypothetical protein	1.8571	0.00279722	Upregulated	light-cyan
UMAG_04071	#N/A	hypothetical protein	1.85357	0.00115693	Upregulated	light-cyan
UMAG_11048	#N/A	hypothetical protein	1.85348	0.0136532	Upregulated	cyan
UMAG_01904	#N/A	related to succinyl-coa ligase [gdp-forming] beta-chain	1.85244	0.00104827	Upregulated	dark-green
UMAG_00288	#N/A	related to trna methyltransferase	1.84452	9.58261e-06	Upregulated	magenta
UMAG_03088	#N/A	hypothetical protein	1.84283	9.25789e-07	Upregulated	greenyellow
UMAG_03122	#N/A	related to beta-1	1.84182	0.0223097	Upregulated	#N/A
UMAG_00450	#N/A	related to multidrug resistance protein	1.83975	0.0288553	Upregulated	red
UMAG_00721	#N/A	related to MAPKK kinase	1.83885	0.0042328	Upregulated	magenta
UMAG_10443	#N/A	hypothetical protein	1.83365	0.0102685	Upregulated	light-cyan
UMAG_01725	#N/A	hypothetical protein	1.83274	0.0462028	Upregulated	dark-green
UMAG_02811	#N/A	related to 2	1.82819	0.00201031	Upregulated	yellow
UMAG_01845	#N/A	related to Exocyst complex component Exo70	1.82645	1.02191e-05	Upregulated	magenta
UMAG_02575	#N/A	related to toxD gene	1.82518	0.00121466	Upregulated	dark-green
UMAG_04145	#N/A	hypothetical protein	1.81935	0.000656534	Upregulated	light-green
UMAG_01772	#N/A	related to Aldose 1-epimerase precursor	1.81618	9.0156e-07	Upregulated	cyan
UMAG_01815	#N/A	related to carbonyl reductase	1.81527	0.000664948	Upregulated	magenta
UMAG_00535	#N/A	hypothetical protein	1.81432	3.61822e-05	Upregulated	magenta
UMAG_01976	#N/A	hypothetical protein	1.80881	0.00357894	Upregulated	dark-green
UMAG_05443	#N/A	hypothetical protein	1.80415	0.0285695	Upregulated	beige
UMAG_04064	#N/A	related to Glucoamylase precursor	1.80402	0.00097625	Upregulated	cyan
UMAG_00238	#N/A	hypothetical protein	1.80158	0.0083829	Upregulated	magenta
UMAG_10059	#N/A	hypothetical protein	1.79929	0.000627868	Upregulated	light-cyan
UMAG_05057	#N/A	hypothetical protein	1.79806	0.0200587	Upregulated	magenta
UMAG_04750	#N/A	hypothetical protein	1.79555	0.000174965	Upregulated	light-cyan
UMAG_06128	#N/A	hypothetical protein	1.7911	0.0373245	Upregulated	cyan
UMAG_11954	#N/A	related to neutral amino acid permease	1.78871	0.00177659	Upregulated	light-cyan
UMAG_04954	#N/A	hypothetical protein	1.78734	0.000327328	Upregulated	magenta
UMAG_02583	fat1	probable FAT1 - Long-chain fatty acid transporter	1.78718	0.0242466	Upregulated	red
UMAG_02356	#N/A	related to beta-galactosidase precursor	1.78626	1.2126e-07	Upregulated	light-cyan
UMAG_04293	#N/A	related to ASG1 - activator of stress genes	1.77793	0.00613166	Upregulated	red
UMAG_00262	#N/A	hypothetical protein	1.77756	0.000681959	Upregulated	light-cyan
UMAG_06186	#N/A	related to oxidoreductase	1.77393	0.0432092	Upregulated	light-cyan
UMAG_03152	#N/A	hypothetical protein	1.77081	0.0016277	Upregulated	light-cyan
UMAG_12340	ahd1	alpha-hydroxylase AHD1	1.76905	3.61251e-05	Upregulated	dark-green
UMAG_10021	#N/A	probable uracil phosphoribosyltransferase	1.76563	0.0218811	Upregulated	light-cyan
UMAG_01735	Rab4	GTP-binding protein	1.7641	0.0224024	Upregulated	red
UMAG_00038	#N/A	related to transaldolase	1.76291	0.0103606	Upregulated	light-cyan
UMAG_10657	#N/A	hypothetical protein	1.76064	0.0301474	Upregulated	light-cyan
UMAG_02542	#N/A	hypothetical protein	1.75886	1.37508e-08	Upregulated	magenta
UMAG_00841	#N/A	hypothetical protein	1.75883	2.97836e-06	Upregulated	light-cyan
UMAG_04005	#N/A	hypothetical protein	1.75384	6.52281e-05	Upregulated	light-cyan
UMAG_05229	#N/A	related to Beta-mannosidase precursor	1.74328	0.00237398	Upregulated	light-cyan
UMAG_02816	#N/A	hypothetical protein	1.74313	0.00652574	Upregulated	cyan
UMAG_02668	#N/A	hypothetical protein	1.74092	0.00442557	Upregulated	magenta
UMAG_06414	pks1	related to Polyketide synthase	1.72797	0.011829	Upregulated	cyan
UMAG_02974	#N/A	related to AUT4 - breakdown of autophagic vesicles inside the vacuole	1.72777	3.12383e-05	Upregulated	magenta
UMAG_00159	#N/A	hypothetical protein	1.72753	0.0471542	Upregulated	light-cyan
UMAG_04475	#N/A	hypothetical protein	1.72325	0.0259341	Upregulated	red
UMAG_02642	#N/A	hypothetical protein	1.71964	0.0443632	Upregulated	light-cyan
UMAG_02220	#N/A	related to DNA repair protein MUS-42	1.71376	0.0336692	Upregulated	beige
UMAG_01554	#N/A	hypothetical protein	1.69592	0.000235801	Upregulated	light-green
UMAG_02682	#N/A	related to MAM3 - protein required for normal mitochondrial morphology	1.69535	0.0126144	Upregulated	light-cyan
UMAG_01989	#N/A	hypothetical protein	1.69372	0.00568004	Upregulated	light-cyan
UMAG_06472	#N/A	hypothetical protein	1.68676	0.0378391	Upregulated	dark-green
UMAG_05804	mzr1/znf22	Cys(2)His(2) zinc finger transcriptional activator	1.68579	0.0115506	Upregulated	magenta
UMAG_12068	#N/A	related to N-acetylglucosaminyltransferase (C-terminal fragment)	1.68258	0.0386836	Upregulated	magenta
UMAG_11406	#N/A	hypothetical protein	1.68027	0.0379021	Upregulated	red
UMAG_04400	prb1	probable PRB1 - protease B	1.67867	0.0178486	Upregulated	dark-green
UMAG_05635	#N/A	hypothetical protein	1.67669	0.0456257	Upregulated	magenta
UMAG_12269	#N/A	related to CYB2 - lactate dehydrogenase cytochrome b2	1.67656	0.000984646	Upregulated	dark-green
UMAG_11330	#N/A	related to O-methyltransferase	1.67391	0.000855552	Upregulated	light-cyan
UMAG_00980	#N/A	related to ALG13 - catalytic component of UDP-GlcNAc transferase	1.67241	0.00101291	Upregulated	red
UMAG_10207	#N/A	related to AMD2 - acetamidase	1.6691	0.00249608	Upregulated	light-cyan
UMAG_04580	#N/A	hypothetical protein	1.66878	3.4974e-05	Upregulated	magenta
UMAG_01080	GatA	4-aminobutyrate aminotransferase	1.66452	0.037893	Upregulated	light-green
UMAG_02791	#N/A	related to GABA permease	1.65803	0.0276126	Upregulated	light-cyan
UMAG_15004	#N/A	probable malate synthase	1.65794	0.0205032	Upregulated	dark-green
UMAG_05573	#N/A	hypothetical protein	1.65771	0.00118047	Upregulated	cyan
UMAG_10449	#N/A	hypothetical protein	1.65243	0.0111354	Upregulated	cyan
UMAG_00688	#N/A	related to bacterial leucyl aminopeptidase precursor	1.6362	6.52281e-05	Upregulated	red
UMAG_11424	#N/A	related to FMO1 - flavin-containing monooxygenase	1.63477	3.81478e-05	Upregulated	light-cyan
UMAG_02590	#N/A	hypothetical protein	1.63357	0.00690441	Upregulated	red
UMAG_06433	acu1	K	1.63001	0.0432092	Upregulated	red
UMAG_02742	#N/A	related to CYS4 - Cystathionine beta-synthase	1.62958	0.000601541	Upregulated	light-cyan
UMAG_03002	#N/A	hypothetical protein	1.62827	0.0467701	Upregulated	dark-green
UMAG_01994	#N/A	hypothetical protein	1.62742	0.00827732	Upregulated	beige
UMAG_03771	rrm9	related to PIN4 - protein involved in G2/M phase progression and response to DNA damage	1.61924	0.0144483	Upregulated	red
UMAG_11333	#N/A	related to NDE1 - mitochondrial cytosolically directed NADH dehydrogenase	1.61703	0.00192764	Upregulated	light-cyan
UMAG_00156	#N/A	hypothetical protein	1.61432	0.000181862	Upregulated	blue
UMAG_10481	#N/A	hypothetical protein	1.61405	0.0074186	Upregulated	beige
UMAG_03474	#N/A	related to TNA1 - high affinity nicotinic acid plasma membrane permease	1.61006	0.0391879	Upregulated	magenta
UMAG_01850	#N/A	hypothetical protein	1.60564	0.0472076	Upregulated	red
UMAG_01378	#N/A	hypothetical protein	1.60503	0.0087966	Upregulated	magenta
UMAG_03947	#N/A	probable carboxypeptidase 2	1.60271	0.00650074	Upregulated	beige
UMAG_06064	#N/A	hypothetical protein	1.60247	0.0211836	Upregulated	dark-green
UMAG_15001	#N/A	related to CHO2 - phosphatidylethanolamine N-methyltransferase	1.60138	0.00113017	Upregulated	magenta
UMAG_02933	#N/A	hypothetical protein	1.60038	0.00464245	Upregulated	light-cyan
UMAG_05708	#N/A	hypothetical protein	1.59723	0.006759	Upregulated	dark-green
UMAG_11050	ras3	Ras-GTPase	1.5956	0.00196269	Upregulated	magenta
UMAG_05132	#N/A	related to VCX1 - Vacuolar Ca /H exchanger	1.59548	0.000181862	Upregulated	cyan
UMAG_11725	#N/A	hypothetical protein	1.59479	0.00825286	Upregulated	light-cyan
UMAG_05878	#N/A	hypothetical protein	1.59363	0.0352214	Upregulated	red
UMAG_03888	#N/A	related to multidrug resistant protein	1.58749	0.0426152	Upregulated	red
UMAG_04323	#N/A	related to CDC24 - Guanine nucleotide exchange factor (GEF or GDP-release factor)	1.58693	0.000278881	Upregulated	light-cyan
UMAG_11359	#N/A	related to BOR1 - boron efflux transporter	1.58674	0.0183128	Upregulated	red
UMAG_11346	#N/A	hypothetical protein	1.5818	0.0315779	Upregulated	red
UMAG_01881	#N/A	related to Oxidoreductase	1.5772	0.000821527	Upregulated	light-cyan
UMAG_05626	#N/A	hypothetical protein	1.57618	0.00113206	Upregulated	light-cyan
UMAG_03379	#N/A	hypothetical protein	1.57496	0.0297041	Upregulated	cyan
UMAG_04352	#N/A	probable MOB1 protein	1.57468	0.00211216	Upregulated	magenta
UMAG_03808	#N/A	hypothetical protein	1.57432	0.00464245	Upregulated	yellow
UMAG_04089	#N/A	hypothetical protein	1.57202	0.0404205	Upregulated	red
UMAG_05146	#N/A	hypothetical protein	1.56933	0.000358253	Upregulated	magenta
UMAG_02810	#N/A	hypothetical protein	1.56219	0.0159442	Upregulated	dark-green
UMAG_11863	#N/A	hypothetical protein	1.56084	0.00172459	Upregulated	light-cyan
UMAG_02651	#N/A	related to dihydroceramide delta(4)-desaturase	1.55996	0.000198763	Upregulated	magenta
UMAG_03100	#N/A	related to Dynein light chain 2B	1.55956	0.0281161	Upregulated	light-cyan
UMAG_01079	#N/A	related to CHK1 - Serine/threonine kinase	1.5514	0.0226696	Upregulated	magenta
UMAG_03649	#N/A	hypothetical protein	1.54777	7.7697e-06	Upregulated	cyan
UMAG_05567	atg8	probable ATG8 - essential for autophagy	1.54336	0.00286711	Upregulated	light-cyan
UMAG_10041	#N/A	hypothetical protein	1.53935	1.35098e-05	Upregulated	burlywood
UMAG_01710	#N/A	related to N-carbamoyl-L-amino acid hydrolase	1.53842	0.00468217	Upregulated	dark-green
UMAG_05543	don3	Ste20-like kinase Don3	1.53501	0.0169283	Upregulated	red
UMAG_01026	#N/A	hypothetical protein	1.53124	0.0390595	Upregulated	magenta
UMAG_04042	#N/A	hypothetical protein	1.5307	0.00199925	Upregulated	dark-green
UMAG_00098	#N/A	related to YTP1	1.52933	0.00650978	Upregulated	light-cyan
UMAG_10260	#N/A	related to MXR1 - protein-methionine-s-oxide reductase	1.5259	0.000597178	Upregulated	cyan
UMAG_11193	#N/A	hypothetical protein	1.52162	0.042175	Upregulated	light-green
UMAG_11041	#N/A	related to serine/threonine-protein kinase	1.51866	0.000122244	Upregulated	red
UMAG_06478	#N/A	hypothetical protein	1.51725	0.00423536	Upregulated	light-cyan
UMAG_03417	amd1	putative acetamidase	1.51635	0.0330535	Upregulated	blue
UMAG_12123	#N/A	related to Nuclease Le3	1.51597	0.000685487	Upregulated	light-cyan
UMAG_11341	#N/A	related to ALG12 - alpha-1	1.51566	1.12352e-05	Upregulated	cyan
UMAG_01304	#N/A	related to 8-oxoguanine DNA-glycosylase	1.51238	0.00173861	Upregulated	green
UMAG_11643	#N/A	hypothetical protein	1.50849	0.012084	Upregulated	light-cyan
UMAG_01112	#N/A	related to carboxyphosphonoenolpyruvate phosphonomutase	1.50709	0.0165077	Upregulated	magenta
UMAG_10295	#N/A	related to LYS2 - L-aminoadipate-semialdehyde dehydrogenase	1.50522	0.00219019	Upregulated	light-cyan
UMAG_03556	#N/A	hypothetical protein	1.50443	0.0460194	Upregulated	dark-green
UMAG_01568	#N/A	hypothetical protein	1.50256	2.64644e-05	Upregulated	cyan
UMAG_04306	#N/A	hypothetical protein	1.50245	0.0327591	Upregulated	magenta
UMAG_01934	Erg2	C-8 sterol isomerase	1.5015	0.0240838	Upregulated	yellow
UMAG_04641	#N/A	related to PRC1 - carboxypeptidase y	1.50127	0.0188161	Upregulated	red
UMAG_11379	#N/A	hypothetical protein	1.49769	0.000235801	Upregulated	cyan
UMAG_10091	#N/A	hypothetical protein	1.49247	0.00690441	Upregulated	dark-green
UMAG_01946	#N/A	hypothetical protein	1.49164	0.00568004	Upregulated	cyan
UMAG_05755	#N/A	hypothetical protein	1.4806	0.0398067	Upregulated	light-cyan
UMAG_10067	stp2	hypothetical protein	1.47958	0.00517213	Upregulated	magenta
UMAG_11001	#N/A	related to enoyl-coa hydratase protein 3	1.47438	0.00665537	Upregulated	light-cyan
UMAG_06002	#N/A	hypothetical protein	1.46579	0.0366223	Upregulated	magenta
UMAG_12305	#N/A	probable GTP-binding protein 1	1.46336	0.0135635	Upregulated	cyan
UMAG_11153	#N/A	related to COX23 - protein with function in mitochondrial copper homeostasis	1.46303	0.0386177	Upregulated	magenta
UMAG_00949	#N/A	probable RAS GTPase-activating protein sar1	1.46196	0.0227251	Upregulated	light-cyan
UMAG_01774	#N/A	hypothetical protein	1.45954	0.00167027	Upregulated	cyan
UMAG_03003	gup1	probable GUP1 - Multimembrane-spanning protein essential for proton symport of glycerol	1.45398	0.00516663	Upregulated	magenta
UMAG_06050	#N/A	hypothetical protein	1.45368	0.000421104	Upregulated	light-cyan
UMAG_02314	#N/A	hypothetical protein	1.45167	0.00303786	Upregulated	cyan
UMAG_00823	#N/A	hypothetical protein	1.44933	0.0443121	Upregulated	beige
UMAG_03476	#N/A	hypothetical protein	1.44899	0.00558619	Upregulated	red
UMAG_03113	#N/A	hypothetical protein	1.44665	0.0083829	Upregulated	beige
UMAG_01864	#N/A	related to TDA10 - ATP-binding protein of unknown function	1.44586	0.0291291	Upregulated	light-cyan
UMAG_00473	#N/A	hypothetical protein	1.44315	0.0293242	Upregulated	light-cyan
UMAG_04501	#N/A	hypothetical protein	1.43916	0.0344388	Upregulated	beige
UMAG_10483	#N/A	related to SPS19 û peroxisomal 2	1.43582	0.0209275	Upregulated	dark-green
UMAG_03436	#N/A	related to triacylglycerol lipase	1.43513	0.0337567	Upregulated	dark-green
UMAG_10783	#N/A	probable glyoxylase I	1.4321	0.0430695	Upregulated	beige
UMAG_04560	#N/A	hypothetical protein	1.43123	0.00036148	Upregulated	magenta
UMAG_00992	#N/A	related to protein tyrosine phosphatase PPS1	1.42589	0.0484547	Upregulated	light-cyan
UMAG_00041	#N/A	hypothetical protein	1.42489	0.007573	Upregulated	magenta
UMAG_10391	#N/A	related to SKT5 - protoplast regeneration and killer toxin resistance protein	1.42212	0.0276157	Upregulated	light-cyan
UMAG_10177	Gpa1	guanine nucleotide-binding protein alpha-1 subunit	1.4219	0.00167027	Upregulated	dark-green
UMAG_04544	#N/A	hypothetical protein	1.41928	0.0110161	Upregulated	red
UMAG_01923	#N/A	hypothetical protein	1.41864	0.00632793	Upregulated	burlywood
UMAG_05590	#N/A	related to NAD(P)H-dependent oxidoreductase	1.41655	0.00852276	Upregulated	blue
UMAG_01799	#N/A	hypothetical protein	1.41331	0.0429478	Upregulated	red
UMAG_03704	#N/A	hypothetical protein	1.41241	0.0193621	Upregulated	light-cyan
UMAG_06455	#N/A	hypothetical protein	1.41202	0.000461715	Upregulated	beige
UMAG_11938	#N/A	hypothetical protein	1.40195	0.0145875	Upregulated	light-cyan
UMAG_04991	#N/A	related to Serine/threonine protein kinase	1.40161	0.0458598	Upregulated	red
UMAG_01882	#N/A	related to multidrug resistance proteins	1.39928	0.0153924	Upregulated	beige
UMAG_01990	#N/A	related to IRC20 - putative helicase	1.39493	0.025794	Upregulated	magenta
UMAG_12166	#N/A	related to SPC1 - signal peptidase 10.8 kDa subunit	1.39367	0.039472	Upregulated	cyan
UMAG_11726	#N/A	hypothetical protein	1.38555	0.0139596	Upregulated	dark-green
UMAG_04531	#N/A	hypothetical protein	1.38498	0.0119569	Upregulated	magenta
UMAG_03517	#N/A	hypothetical protein	1.38119	0.0188161	Upregulated	light-cyan
UMAG_03464	#N/A	hypothetical protein	1.36969	0.011829	Upregulated	cyan
UMAG_10760	#N/A	hypothetical protein	1.36863	0.00586559	Upregulated	beige
UMAG_12148	#N/A	hypothetical protein	1.36684	0.0436864	Upregulated	light-cyan
UMAG_02151	#N/A	related to 2	1.36148	0.00875277	Upregulated	dark-green
UMAG_05538	#N/A	hypothetical protein	1.36035	0.000519524	Upregulated	light-cyan
UMAG_02959	#N/A	related to ACB1 - Acyl-CoA-binding protein	1.3597	0.0176689	Upregulated	cyan
UMAG_05609	#N/A	related to HSV2 - Phosphatidylinositol 3	1.35779	0.00894816	Upregulated	magenta
UMAG_01637T1	#N/A	#N/A	1.35748	0.00527908	Upregulated	#N/A
UMAG_11973	nit2	probable NIT2 - nitrilase	1.3553	0.0034479	Upregulated	cyan
UMAG_11596	#N/A	related to CSR1 - phosphatidylinositol transfer protein	1.35102	0.037893	Upregulated	dark-green
UMAG_11706	#N/A	hypothetical protein	1.34846	0.0121915	Upregulated	red
UMAG_10986	#N/A	hypothetical protein	1.34836	0.00123426	Upregulated	magenta
UMAG_01942	#N/A	related to Microsomal dipeptidase precursor	1.3466	0.00547018	Upregulated	yellow
UMAG_05658	#N/A	hypothetical protein	1.34231	0.000652989	Upregulated	cyan
UMAG_01547	#N/A	hypothetical protein	1.33804	0.00020843	Upregulated	red
UMAG_00017	#N/A	hypothetical protein	1.33691	0.0149727	Upregulated	beige
UMAG_00235	exg1	probable EXG1 - exo-beta-1	1.33628	0.000187232	Upregulated	light-cyan
UMAG_00886	#N/A	hypothetical protein	1.3355	0.00140832	Upregulated	dark-green
UMAG_04535	#N/A	hypothetical protein	1.3352	0.0144061	Upregulated	magenta
UMAG_01898	#N/A	related to endo-1	1.33509	0.0132925	Upregulated	pink
UMAG_05550	#N/A	related to EXG1 - exo-beta-1	1.33485	0.000724318	Upregulated	cyan
UMAG_01665	#N/A	hypothetical protein	1.33162	0.00397971	Upregulated	light-cyan
UMAG_05677	#N/A	related to citrate lyase beta subunit	1.3315	0.0145052	Upregulated	beige
UMAG_05100	#N/A	hypothetical protein	1.32761	0.0100174	Upregulated	red
UMAG_10831	#N/A	hypothetical protein	1.32643	0.000975745	Upregulated	cyan
UMAG_02498	#N/A	related to delta-6 fatty acid desaturase	1.32629	0.0340138	Upregulated	magenta
UMAG_00915	#N/A	hypothetical protein	1.32623	0.0173083	Upregulated	light-cyan
UMAG_11786	#N/A	related to YIP1 - Golgi integral membrane protein	1.32491	0.0213066	Upregulated	cyan
UMAG_02246	#N/A	hypothetical protein	1.32167	0.00368272	Upregulated	cyan
UMAG_11662	#N/A	related to ECM4 - involved in cell wall biogenesis and architecture	1.31891	0.0197382	Upregulated	dark-green
UMAG_06022	#N/A	related to RIB7 - HTP reductase	1.31812	0.00274738	Upregulated	light-green
UMAG_05588	#N/A	related to FAD carrier protein FLX1	1.31711	0.00349942	Upregulated	yellow
UMAG_00291	#N/A	hypothetical protein	1.31326	0.0153766	Upregulated	light-cyan
UMAG_01577	#N/A	hypothetical protein	1.3093	0.00111286	Upregulated	beige
UMAG_01784	gpx2	probable GPX2 - glutathione peroxidase	1.30565	0.000622524	Upregulated	magenta
UMAG_06153	#N/A	related to 4-coumarate--CoA ligase 1	1.29921	0.0489895	Upregulated	cyan
UMAG_03282	#N/A	related to MAK32 protein	1.29921	0.00286711	Upregulated	magenta
UMAG_00020	#N/A	related to l-azetidine-2-carboxylic acid acetyltransferase	1.29886	0.0394132	Upregulated	dark-green
UMAG_04800	#N/A	hypothetical protein	1.29516	0.0110161	Upregulated	dark-green
UMAG_11199	#N/A	related to CDC28 - cyclin-dependent protein kinase	1.29366	0.0037273	Upregulated	red
UMAG_00451	#N/A	hypothetical protein	1.29193	0.0192006	Upregulated	red
UMAG_10865	#N/A	related to ELO1 - Elongase I	1.29143	0.0220227	Upregulated	cyan
UMAG_11790	#N/A	related to Hook protein	1.29093	0.0128994	Upregulated	red
UMAG_10046	#N/A	hypothetical protein	1.29056	0.0124861	Upregulated	light-green
UMAG_12009	#N/A	hypothetical protein	1.28262	0.0154215	Upregulated	cyan
UMAG_10001	#N/A	hypothetical protein	1.27839	0.0414427	Upregulated	cyan
UMAG_11870	#N/A	hypothetical protein	1.277	0.00630117	Upregulated	light-cyan
UMAG_04329	#N/A	hypothetical protein	1.27605	0.00575687	Upregulated	dark-green
UMAG_10646	#N/A	related to CTR2 - Protein involved in copper transport	1.27063	0.00549529	Upregulated	magenta
UMAG_04896	#N/A	hypothetical protein	1.26844	0.000411811	Upregulated	light-green
UMAG_01970	#N/A	hypothetical protein	1.26707	0.00316673	Upregulated	dark-green
UMAG_12321	#N/A	hypothetical protein	1.26555	0.0131557	Upregulated	cyan
UMAG_02838	#N/A	hypothetical protein	1.26542	0.0084205	Upregulated	cyan
UMAG_05844	#N/A	hypothetical protein	1.25961	0.000396088	Upregulated	green
UMAG_11209	#N/A	probable Guanine nucleotide-binding protein gamma subunit	1.25724	0.0432329	Upregulated	red
UMAG_05880	erg25	probable ERG25 - C-4 methyl sterol oxidase	1.25213	0.0150049	Upregulated	magenta
UMAG_00784	#N/A	hypothetical protein	1.24838	0.00725612	Upregulated	light-cyan
UMAG_04604	#N/A	hypothetical protein	1.24318	0.0083829	Upregulated	cyan
UMAG_10559	#N/A	hypothetical protein	1.24065	0.00856855	Upregulated	magenta
UMAG_01138	#N/A	hypothetical protein	1.24042	0.0274433	Upregulated	magenta
UMAG_02396	#N/A	hypothetical protein	1.23361	0.00118047	Upregulated	cyan
UMAG_06420	#N/A	hypothetical protein	1.22956	0.00425482	Upregulated	cyan
UMAG_00956	#N/A	related to RAX1 - Protein involved in determination of budding patterns	1.22792	0.00846304	Upregulated	magenta
UMAG_05347	#N/A	hypothetical protein	1.22698	0.00160932	Upregulated	light-green
UMAG_04318	#N/A	related to Prenylcysteine oxidase precursor	1.22652	0.0026339	Upregulated	cyan
UMAG_10265	#N/A	hypothetical protein	1.22022	0.00173442	Upregulated	magenta
UMAG_00103	#N/A	related to ESBP6 - similarity to Monocarboxylate transporter	1.21997	0.00717797	Upregulated	red
UMAG_11018	#N/A	hypothetical protein	1.2186	0.0188597	Upregulated	light-cyan
UMAG_01185	#N/A	hypothetical protein	1.21512	0.00977911	Upregulated	red
UMAG_05879	#N/A	hypothetical protein	1.21014	0.0343116	Upregulated	magenta
UMAG_03066	#N/A	hypothetical protein	1.20325	0.00381083	Upregulated	cyan
UMAG_02148	#N/A	related to positive effector protein GCN20	1.20136	0.00495688	Upregulated	red
UMAG_11071	#N/A	hypothetical protein	1.20054	0.00690441	Upregulated	magenta
UMAG_02165	#N/A	hypothetical protein	1.19901	0.0203302	Upregulated	green
UMAG_03943	#N/A	related to RKM5 - protein lysine methyltransferase	1.19792	0.00996328	Upregulated	yellow
UMAG_11638	#N/A	related to glucosamine 6-phosphate n-acetyltransferase	1.19426	0.0314702	Upregulated	cyan
UMAG_00687	#N/A	hypothetical protein	1.18897	0.0228671	Upregulated	light-cyan
UMAG_02070	#N/A	hypothetical protein	1.18725	0.0186334	Upregulated	beige
UMAG_10675	#N/A	hypothetical protein	1.18682	0.00570132	Upregulated	magenta
UMAG_04808	#N/A	related to serine/threonine protein kinase	1.186	0.0155555	Upregulated	red
UMAG_03344	#N/A	related to TUL1 - Golgi-localized RING-finger ubiquitin ligase	1.18491	0.000720685	Upregulated	light-cyan
UMAG_00028	#N/A	hypothetical protein	1.18423	0.0471988	Upregulated	magenta
UMAG_05873	#N/A	related to TIF2 - translation initiation factor eIF4A	1.18321	0.0390595	Upregulated	magenta
UMAG_01750	#N/A	hypothetical protein	1.17702	0.0254861	Upregulated	#N/A
UMAG_04984	#N/A	hypothetical protein	1.17556	0.00508012	Upregulated	magenta
UMAG_02283	#N/A	hypothetical protein	1.17114	0.00837868	Upregulated	magenta
UMAG_10396	#N/A	related to RAD1 - component of the nucleotide excision repairosome	1.16871	0.0367684	Upregulated	light-cyan
UMAG_01156	#N/A	related to myo-inositol transporter	1.16767	0.0271345	Upregulated	cyan
UMAG_01084	#N/A	hypothetical protein	1.16616	0.0083829	Upregulated	magenta
UMAG_01110	#N/A	related to serine-protein kinase atr	1.15931	0.00870175	Upregulated	magenta
UMAG_06401	#N/A	related to SSU1 - plasma membrane sulfite pump	1.15109	0.0398171	Upregulated	cyan
UMAG_02149	#N/A	hypothetical protein	1.15032	0.00458449	Upregulated	cyan
UMAG_03753	#N/A	hypothetical protein	1.14676	0.016178	Upregulated	cyan
UMAG_02622	#N/A	hypothetical protein	1.14654	0.0430671	Upregulated	dark-green
UMAG_03869	#N/A	hypothetical protein	1.14423	0.0229702	Upregulated	light-cyan
UMAG_01931	#N/A	probable catalytic subunit of DNA polymerase zeta UPR-1	1.13742	0.00690441	Upregulated	light-cyan
UMAG_01553	#N/A	hypothetical protein	1.13735	0.0412551	Upregulated	cyan
UMAG_03443	#N/A	related to ubiquitin-conjugating enzyme	1.13382	0.0184512	Upregulated	cyan
UMAG_10143	#N/A	probable TATA-box-binding factor TBP	1.13323	0.0142362	Upregulated	dark-green
UMAG_02721	#N/A	hypothetical protein	1.13075	0.0074576	Upregulated	beige
UMAG_03737	#N/A	related to long-chain-fatty-acid-CoA ligase	1.1297	0.00906826	Upregulated	red
UMAG_10837	#N/A	hypothetical protein	1.12957	0.00313213	Upregulated	magenta
UMAG_06019	cmk1	probable CMK1 - Ca2 /calmodulin-dependent ser/thr protein kinase type I	1.12001	0.00836274	Upregulated	light-cyan
UMAG_05554	#N/A	related to GPI18 - mannosyltransferase	1.11828	0.0185386	Upregulated	magenta
UMAG_05290	#N/A	hypothetical protein	1.11713	0.000764539	Upregulated	cyan
UMAG_05541	#N/A	hypothetical protein	1.11658	0.00399296	Upregulated	cyan
UMAG_00790	#N/A	related to coenzyme a synthetase	1.11651	0.0386177	Upregulated	magenta
UMAG_01800	#N/A	related to molybdopterin synthase large subunit	1.11573	0.0157128	Upregulated	yellow
UMAG_04388	#N/A	hypothetical protein	1.11203	0.021788	Upregulated	cyan
UMAG_10615	vps21	probable VPS21 - Rab5-like GTPase involved in vacuolar protein sorting	1.11097	0.0434164	Upregulated	red
UMAG_02655	#N/A	related to RNA binding motif protein	1.10791	0.0302419	Upregulated	magenta
UMAG_01785	#N/A	hypothetical protein	1.10628	0.0134251	Upregulated	beige
UMAG_01159	#N/A	hypothetical protein	1.10401	0.0364401	Upregulated	cyan
UMAG_01181	#N/A	hypothetical protein	1.10298	0.0280061	Upregulated	cyan
UMAG_01139	#N/A	related to MRM2 - mitochondrial rRNA methyl transferase	1.10121	0.0036209	Upregulated	dark-green
UMAG_10451	#N/A	hypothetical protein	1.09276	0.0380708	Upregulated	cyan
UMAG_00344	#N/A	hypothetical protein	1.09055	0.0130667	Upregulated	magenta
UMAG_02609	rrm7	hypothetical protein	1.08545	0.00962323	Upregulated	greenyellow
UMAG_11756	#N/A	hypothetical protein	1.08147	0.0434705	Upregulated	green
UMAG_01514	fuz7	Dual specificity protein kinase FUZ7	1.07182	0.0328052	Upregulated	red
UMAG_01653	#N/A	related to VPS73 - protein involved in vacuolar protein sorting	1.07086	0.0282752	Upregulated	cyan
UMAG_02850	#N/A	hypothetical protein	1.07002	0.0157128	Upregulated	magenta
UMAG_12293	#N/A	related to PPM1 û carboxyl methyltransferase	1.06681	0.0163614	Upregulated	cyan
UMAG_10674	rrm77	related to rna binding motif protein	1.06642	0.00779636	Upregulated	burlywood
UMAG_02999	#N/A	related to AIM27 - member of a transmembrane complex required for efficient folding of proteins in the ER	1.06598	0.00273979	Upregulated	magenta
UMAG_01576	#N/A	hypothetical protein	1.06555	0.0165124	Upregulated	cyan
UMAG_01085	rad50	probable RAD50 - DNA repair protein	1.05825	0.00672182	Upregulated	cyan
UMAG_10428	bet2	probable BET2 - geranylgeranyltransferase type II beta subunit	1.05129	0.0159854	Upregulated	magenta
UMAG_15030	#N/A	related to ATX2 - Golgi membrane protein involved in manganese homeostasis	1.0501	0.00955352	Upregulated	light-cyan
UMAG_06218	#N/A	hypothetical protein	1.04799	0.0115506	Upregulated	red
UMAG_10595	#N/A	hypothetical protein	1.04765	0.00303786	Upregulated	salmon
UMAG_01777	#N/A	related to mannose-P-dolichol utilization defect 1 protein	1.04757	0.0125162	Upregulated	burlywood
UMAG_05061	#N/A	hypothetical protein	1.04661	0.0111347	Upregulated	red
UMAG_02452	#N/A	hypothetical protein	1.04591	0.0441008	Upregulated	magenta
UMAG_05167	#N/A	hypothetical protein	1.04488	0.0188161	Upregulated	dark-green
UMAG_01738	#N/A	hypothetical protein	1.04278	0.0205032	Upregulated	light-cyan
UMAG_05684	#N/A	related to cystinosin	1.03611	0.0252804	Upregulated	magenta
UMAG_10713	#N/A	hypothetical protein	1.02967	0.021342	Upregulated	cyan
UMAG_02465	#N/A	related to Calcium influx promoting protein ehs1	1.02845	0.0205876	Upregulated	cyan
UMAG_10370	#N/A	related to YJU3 û monoglyceride lipase	1.02704	0.0226574	Upregulated	red
UMAG_10431	#N/A	hypothetical protein	1.02469	0.0357362	Upregulated	magenta
UMAG_01580	#N/A	related to NCR1 - transmembrane glycoprotein	1.02056	0.0142571	Upregulated	light-cyan
UMAG_10712	#N/A	hypothetical protein	1.01815	0.0217178	Upregulated	green
UMAG_10763	#N/A	hypothetical protein	1.00985	0.0196007	Upregulated	dark-green
UMAG_00263	#N/A	related to carnitine/acylcarnitine translocase	1.00965	0.00717797	Upregulated	dark-green
UMAG_00417	#N/A	hypothetical protein	1.00768	0.0129729	Upregulated	magenta
UMAG_02514	#N/A	related to UPF3 - Nonsense-mediated mRNA decay protein	1.0049	0.00376469	Upregulated	magenta
UMAG_01808	#N/A	related to ERV2 - Flavin dependent sulfhydryl oxidase	1.00415	0.0140009	Upregulated	magenta
UMAG_11925	#N/A	related to VPS55 - protein involved in late endosome to vacuole trafficking	1.00348	0.0399422	Upregulated	pink
UMAG_00031	#N/A	hypothetical protein	0.995391	0.0126391	Upregulated	magenta
UMAG_00192	#N/A	hypothetical protein	0.995288	0.00393323	Upregulated	dark-green
UMAG_04736	#N/A	related to VPS20 - myristoylated subunit of the endosomal sorting complex	0.989666	0.0277855	Upregulated	salmon
UMAG_05709	gpi8	probable GPI8 - GPI-anchor transamidase	0.988054	0.00387128	Upregulated	magenta
UMAG_04630	#N/A	related to MUS81 - endonuclease involved in DNA repair and replication fork stability	0.982465	0.0281161	Upregulated	magenta
UMAG_11402	#N/A	related to DFM1 - ER protein involved in ER-associated protein degradation	0.980966	0.0155838	Upregulated	cyan
UMAG_05836	#N/A	hypothetical protein	0.97574	0.0232767	Upregulated	dark-green
UMAG_00670	#N/A	hypothetical protein	0.974773	0.00402011	Upregulated	cyan
UMAG_00935	mdr1	probable MDR1 - Mac1p interacting protein	0.972695	0.00546965	Upregulated	light-cyan
UMAG_11297	#N/A	hypothetical protein	0.964438	0.0172779	Upregulated	cyan
UMAG_00776	#N/A	hypothetical protein	0.961739	0.0291277	Upregulated	green
UMAG_12247	#N/A	hypothetical protein	0.96154	0.0178703	Upregulated	light-green
UMAG_03424	#N/A	hypothetical protein	0.948632	0.0183026	Upregulated	cyan
UMAG_02144	#N/A	related to Deoxyribodipyrimidine photolyase	0.948109	0.048229	Upregulated	green
UMAG_06270	#N/A	hypothetical protein	0.946294	0.0319133	Upregulated	cyan
UMAG_02663	#N/A	hypothetical protein	0.944811	0.0113243	Upregulated	light-cyan
UMAG_01830	#N/A	related to alpha-aminoadipate reductase	0.940938	0.0361731	Upregulated	cyan
UMAG_12007	#N/A	related to cellulase	0.93898	0.0379934	Upregulated	light-cyan
UMAG_02433	#N/A	related to nuclear division protein Rft1	0.932491	0.0137652	Upregulated	magenta
UMAG_10893	#N/A	hypothetical protein	0.930722	0.00958241	Upregulated	salmon
UMAG_02132	#N/A	hypothetical protein	0.929365	0.048644	Upregulated	beige
UMAG_12260	#N/A	hypothetical protein	0.925812	0.0449856	Upregulated	dark-green
UMAG_01691	#N/A	related to ATP-dependent DNA helicase	0.924336	0.0137625	Upregulated	cyan
UMAG_12006	hst6	related to NAD-dependent deacetylase Sirtuin 5	0.920775	0.0296774	Upregulated	magenta
UMAG_01700	#N/A	related to ABC transporter protein	0.918247	0.00701505	Upregulated	cyan
UMAG_05981	#N/A	related to TPO1 - Vacuolar polyamine-H antiporter	0.916698	0.0449294	Upregulated	light-cyan
UMAG_05834	#N/A	related to auxin-resistance protein	0.913596	0.0369332	Upregulated	dark-green
UMAG_11783	#N/A	hypothetical protein	0.91178	0.030002	Upregulated	beige
UMAG_00637	#N/A	related to triacylglycerol lipase	0.908838	0.0438725	Upregulated	dark-green
UMAG_06316	#N/A	related to GWT1 - GPI-anchored wall transfer protein	0.90855	0.0452851	Upregulated	light-cyan
UMAG_10511	#N/A	hypothetical protein	0.906587	0.0422973	Upregulated	dark-green
UMAG_11858	#N/A	hypothetical protein	0.905217	0.0177308	Upregulated	dark-green
UMAG_04355	#N/A	related to Sel-1 homolog precursor	0.903177	0.0220559	Upregulated	magenta
UMAG_00047	#N/A	hypothetical protein	0.897675	0.0422763	Upregulated	green
UMAG_01827	#N/A	related to acid phosphatase ACP2 precursor	0.897613	0.027446	Upregulated	dark-green
UMAG_05628	#N/A	hypothetical protein	0.897395	0.0387611	Upregulated	light-cyan
UMAG_04069	ssl2	probable SSL2 - DNA helicase	0.891078	0.0230608	Upregulated	magenta
UMAG_02694	#N/A	hypothetical protein	0.887354	0.0166384	Upregulated	beige
UMAG_04678	#N/A	hypothetical protein	0.884086	0.0344153	Upregulated	cyan
UMAG_10870	#N/A	related to Glucose-6-phosphate 1-epimerase	0.884017	0.0326837	Upregulated	salmon
UMAG_11682	#N/A	related to STE14 - farnesyl cysteine carboxyl-methyltransferase	0.882966	0.0167157	Upregulated	light-green
UMAG_01932	#N/A	related to PMS1 - DNA mismatch repair protein	0.882914	0.0316296	Upregulated	cyan
UMAG_04457	#N/A	hypothetical protein	0.88183	0.0230061	Upregulated	cyan
UMAG_10175	#N/A	probable sphingosine-1-phosphate lyase	0.881127	0.0328901	Upregulated	cyan
UMAG_02224	#N/A	hypothetical protein	0.877469	0.0479819	Upregulated	light-green
UMAG_05612	#N/A	related to proline transport helper PTH1	0.875627	0.0258427	Upregulated	beige
UMAG_11253	#N/A	hypothetical protein	0.874173	0.0461222	Upregulated	red
UMAG_10811	#N/A	related to ARL1 - ADP-ribosylation factor	0.871172	0.0470259	Upregulated	dark-green
UMAG_02560	#N/A	related to EMP24 protein precursor	0.871107	0.0207511	Upregulated	cyan
UMAG_00160	sec17	probable SEC17 - transport vesicle fusion protein	0.868088	0.0475144	Upregulated	dark-green
UMAG_05853	ros1	hypothetical protein	0.865196	0.0458935	Upregulated	cyan
UMAG_02291	#N/A	related to gamma-glutamyltransferase	0.861107	0.0113631	Upregulated	magenta
UMAG_00297	#N/A	related to Peroxisome assembly protein 12	0.85211	0.0458273	Upregulated	beige
UMAG_11987	#N/A	related to SMP3 - alpha 1	0.846425	0.0376765	Upregulated	red
UMAG_00119	#N/A	related to protein FR	0.840544	0.0289299	Upregulated	beige
UMAG_11447	#N/A	hypothetical protein	0.834378	0.0281636	Upregulated	cyan
UMAG_10654	#N/A	related to TFB5 - component of general transcription and DNA repair factor TFIIH	0.827579	0.0274691	Upregulated	green
UMAG_05238	#N/A	hypothetical protein	0.825968	0.0316746	Upregulated	light-cyan
UMAG_10921	#N/A	hypothetical protein	0.823071	0.0135396	Upregulated	magenta
UMAG_01231	#N/A	related to dolichyl-phosphate beta-glucosyltransferase	0.813695	0.0275501	Upregulated	cyan
UMAG_02012	#N/A	hypothetical protein	0.809623	0.0433233	Upregulated	light-cyan
UMAG_06139	#N/A	related to zinc transporter	0.799958	0.0485697	Upregulated	magenta
UMAG_01186	#N/A	hypothetical protein	0.778678	0.0415915	Upregulated	magenta
UMAG_00362	#N/A	hypothetical protein	0.771977	0.0219812	Upregulated	cyan
UMAG_04405	gas1	alpha-glucosidase II precursor	0.771601	0.0301474	Upregulated	light-green
UMAG_12055	#N/A	related to ELC1 - Elongin C transcription elongation factor (C-terminal fragment)	0.765283	0.0340116	Upregulated	beige
UMAG_03383	#N/A	hypothetical protein	0.73366	0.035862	Upregulated	green
UMAG_04794	sua7	probable SUA7 - TFIIB subunit (transcription initiation factor)	0.666415	0.0451671	Upregulated	magenta
UMAG_01366	bmh1	probable BMH1 - 14-3-3 protein epsilon	-0.672218	0.0359668	Downregulated	yellow
UMAG_10748	#N/A	hypothetical protein	-0.684288	0.0494971	Downregulated	dark-green
UMAG_00168	#N/A	related to Cell division control protein 15	-0.707067	0.0344388	Downregulated	salmon
UMAG_00961	#N/A	hypothetical protein	-0.7171	0.0444273	Downregulated	dark-green
UMAG_03153	#N/A	related to ATP-binding cassette (ABC) transporter	-0.720633	0.0332226	Downregulated	salmon
UMAG_02961	#N/A	hypothetical protein	-0.733206	0.0327591	Downregulated	burlywood
UMAG_03273	#N/A	related to Tip elongation aberrant protein 1	-0.743107	0.0295764	Downregulated	yellow
UMAG_05745	#N/A	related to ELP2 - 29 kDa subunit of elongator and elongating RNA polymerase II holoenzyme	-0.748121	0.039472	Downregulated	light-green
UMAG_00081	#N/A	hypothetical protein	-0.758942	0.0346758	Downregulated	burlywood
UMAG_11806	#N/A	hypothetical protein	-0.765106	0.0471542	Downregulated	salmon
UMAG_03743	#N/A	related to ARP6 - Actin-related protein	-0.770732	0.0271171	Downregulated	burlywood
UMAG_06065	#N/A	related to MET12 - methylenetetrahydrofolate reductase	-0.771523	0.0319194	Downregulated	yellow
UMAG_01648	#N/A	hypothetical protein	-0.780218	0.0495771	Downregulated	pink
UMAG_06386	khd6	probable MSL5 - branch point bridging protein	-0.785983	0.0415915	Downregulated	pink
UMAG_12326	#N/A	hypothetical protein	-0.788262	0.018138	Downregulated	pink
UMAG_00152	#N/A	related to tandem ph domain-containing protein-2 (tapp2)	-0.800213	0.0236638	Downregulated	beige
UMAG_11825	#N/A	hypothetical protein	-0.800674	0.0307517	Downregulated	dark-green
UMAG_12335	#N/A	related to nuclear distribution protein RO11	-0.810715	0.0489816	Downregulated	yellow
UMAG_11740	#N/A	hypothetical protein	-0.812449	0.0193306	Downregulated	beige
UMAG_11923	#N/A	probable mitochondrial aconitate hydratase	-0.813664	0.0432567	Downregulated	light-green
UMAG_11779	chd1	probable CHD1 - transcriptional regulator	-0.814972	0.0276126	Downregulated	magenta
UMAG_01964	#N/A	related to multidrug resistance protein	-0.815698	0.0259151	Downregulated	yellow
UMAG_10790	#N/A	probable phosphoribosyl-5-aminoimidazole carboxylase	-0.815863	0.0403406	Downregulated	yellow
UMAG_03708	#N/A	related to gata transcription factor	-0.819843	0.0317032	Downregulated	dark-green
UMAG_03038	#N/A	related to candidate tumor suppressor dph2l1	-0.821649	0.0386526	Downregulated	yellow
UMAG_15099	#N/A	hypothetical protein	-0.821978	0.0277855	Downregulated	red
UMAG_15047	#N/A	probable VPS1 - member of the dynamin family of GTPases	-0.822548	0.0143613	Downregulated	yellow
UMAG_11705	#N/A	related to TAF12 - subunit of TFIID and SAGA complexes	-0.824449	0.0337881	Downregulated	red
UMAG_12019	#N/A	related to RLR1 - Subunit of the THO complex (C-terminal fragment)	-0.825158	0.0382112	Downregulated	cyan
UMAG_03521	#N/A	hypothetical protein	-0.832024	0.0347754	Downregulated	red
UMAG_00948	#N/A	related to SWC4 - component of the Swr1p complex	-0.835582	0.0249651	Downregulated	green
UMAG_02081	eca1	endoplasmic reticulum calcium transporter	-0.83648	0.0384843	Downregulated	light-green
UMAG_02637	#N/A	related to PBP1 - Pab1p interacting protein	-0.83803	0.0117709	Downregulated	magenta
UMAG_03573	#N/A	hypothetical protein	-0.840154	0.0386957	Downregulated	salmon
UMAG_05378	dnm1	mitochondrial fission factor DNM1	-0.848724	0.0132836	Downregulated	light-green
UMAG_00693	#N/A	hypothetical protein	-0.851159	0.0152649	Downregulated	dark-green
UMAG_00548	#N/A	related to GDA1 - guanosine diphosphatase	-0.853649	0.023443	Downregulated	yellow
UMAG_04173	cop1	probable COP1 - coatomer complex alpha chain of secretory pathway vesicles	-0.856027	0.0430463	Downregulated	light-green
UMAG_05201	#N/A	hypothetical protein	-0.85682	0.0337881	Downregulated	light-green
UMAG_03044	#N/A	hypothetical protein	-0.85688	0.0156059	Downregulated	yellow
UMAG_10655	#N/A	probable ATP-dependent RNA helicase DHH1	-0.860119	0.0135014	Downregulated	yellow
UMAG_11480	#N/A	related to CFT2 - subunit of the mRNA cleavage and polyadenlylation factor	-0.860862	0.0252949	Downregulated	yellow
UMAG_05143	#N/A	probable nucleosome assembly protein I	-0.862655	0.0193621	Downregulated	yellow
UMAG_11660	#N/A	related to CAT2 - Carnitine O-acetyltransferase	-0.864909	0.0429478	Downregulated	dark-green
UMAG_02847	#N/A	related to ISC1 - Inositol phosphoSphingolipid phospholipase	-0.865276	0.0396345	Downregulated	pink
UMAG_11099	mes1	probable MES1 - methionyl-tRNA synthetase	-0.866359	0.0207567	Downregulated	greenyellow
UMAG_05501	mql1	TPR-containing protein Mql1	-0.867924	0.0178703	Downregulated	light-cyan
UMAG_04969	#N/A	hypothetical protein	-0.870428	0.0370313	Downregulated	burlywood
UMAG_12084	#N/A	related to Molybdopterin synthase small subunit	-0.870729	0.0444123	Downregulated	green
UMAG_03770	#N/A	hypothetical protein	-0.874629	0.023443	Downregulated	yellow
UMAG_04995	#N/A	hypothetical protein	-0.874665	0.0110473	Downregulated	burlywood
UMAG_04004	#N/A	probable gamma-glutamylcysteine synthetase	-0.875606	0.0311324	Downregulated	yellow
UMAG_02859	crm1	probable CRM1 - nuclear export factor	-0.87712	0.0164041	Downregulated	yellow
UMAG_04779	#N/A	related to SEC59 - Dolichol kinase	-0.878059	0.0217761	Downregulated	cyan
UMAG_01027	#N/A	hypothetical protein	-0.878257	0.0398681	Downregulated	yellow
UMAG_05692	#N/A	related to COX10 - farnesyl transferase	-0.879747	0.0207567	Downregulated	yellow
UMAG_02375	#N/A	probable karyopherin beta-1 subunit (importin 95)	-0.879933	0.019774	Downregulated	greenyellow
UMAG_10330	#N/A	related to AVT3 - Vacuolar transporter	-0.881884	0.0153467	Downregulated	burlywood
UMAG_02618	#N/A	probable transcriptional coregulator Snw1	-0.882068	0.0212647	Downregulated	dark-green
UMAG_01308	#N/A	related to Trophinin	-0.883773	0.0351627	Downregulated	pink
UMAG_10297	#N/A	related to pre-mrna splicing factor 18	-0.885606	0.0191585	Downregulated	burlywood
UMAG_04489	mas6	probable MAS6 - mitochondrial inner membrane import translocase subunit	-0.885615	0.0234628	Downregulated	greenyellow
UMAG_02603	#N/A	related to Myosin heavy chain	-0.886923	0.0307865	Downregulated	burlywood
UMAG_03656	#N/A	hypothetical protein	-0.88738	0.0288997	Downregulated	light-cyan
UMAG_02055	#N/A	related to RNA14 - component of pre-mRNA 3`-end processing factor CF I	-0.888949	0.030002	Downregulated	yellow
UMAG_02482	#N/A	hypothetical protein	-0.891045	0.0164669	Downregulated	burlywood
UMAG_01152	#N/A	related to PSY2 - subunit of protein phosphatase PP4 complex	-0.891383	0.0181635	Downregulated	salmon
UMAG_10990	#N/A	related to DEG1 - pseudouridine synthase	-0.89204	0.0451815	Downregulated	yellow
UMAG_05158	#N/A	related to Nucleoporin nup189 (SonB)	-0.89271	0.0136617	Downregulated	greenyellow
UMAG_02214	#N/A	hypothetical protein	-0.893315	0.0396247	Downregulated	beige
UMAG_04464	#N/A	hypothetical protein	-0.893686	0.0382783	Downregulated	cyan
UMAG_10033	#N/A	related to SPT5 - transcription elongation protein	-0.894241	0.0193427	Downregulated	pink
UMAG_10630	#N/A	hypothetical protein	-0.89921	0.0489072	Downregulated	beige
UMAG_02899	rrm38	probable aconitase	-0.899661	0.0450674	Downregulated	burlywood
UMAG_06341	#N/A	related to Peroxisomal membrane protein PEX16	-0.89982	0.0204665	Downregulated	burlywood
UMAG_01323	#N/A	related to pre-mRNA splicing factor	-0.900573	0.0493274	Downregulated	beige
UMAG_02311	#N/A	hypothetical protein	-0.902187	0.0325977	Downregulated	burlywood
UMAG_04846	#N/A	related to kynureninase	-0.902439	0.0166796	Downregulated	dark-green
UMAG_05540	#N/A	related to CDC39 - component of the CCR4-NOT complex	-0.903604	0.0388884	Downregulated	green
UMAG_02578	#N/A	related to Het-c heterokaryon incompatibility protein	-0.904808	0.0175527	Downregulated	yellow
UMAG_02292	rrm26	hypothetical protein	-0.905269	0.0427669	Downregulated	light-green
UMAG_10044	#N/A	related to leukotriene-A4 hydrolase	-0.905272	0.00708562	Downregulated	yellow
UMAG_00251	#N/A	hypothetical protein	-0.906197	0.0212995	Downregulated	burlywood
UMAG_10535	#N/A	related to cell cycle control protein cwf15	-0.90795	0.0232228	Downregulated	pink
UMAG_02840	#N/A	related to CHS5 - chitin biosynthesis protein	-0.910049	0.0402475	Downregulated	yellow
UMAG_03813	#N/A	related to NIC96 - nuclear pore protein	-0.913345	0.0367082	Downregulated	cyan
UMAG_05747	#N/A	related to SEC31 - component of the COPII coat of ER-golgi vesicles	-0.914331	0.0209416	Downregulated	light-green
UMAG_03832	#N/A	related to BNA2 - tryptophan 2	-0.91506	0.0109123	Downregulated	light-cyan
UMAG_04603	#N/A	related to ARP8 - Actin-related protein	-0.916087	0.0212039	Downregulated	pink
UMAG_10620	#N/A	related to TAF7 - TFIID subunit (TBP-associated factor)	-0.917247	0.0492652	Downregulated	salmon
UMAG_00300	#N/A	hypothetical protein	-0.920263	0.0404644	Downregulated	light-cyan
UMAG_03694	#N/A	hypothetical protein	-0.923576	0.0260697	Downregulated	beige
UMAG_01470	#N/A	related to YSH1 - component of pre-mRNA polyadenylation factor PF I	-0.926862	0.0326709	Downregulated	cyan
UMAG_15059	#N/A	hypothetical protein	-0.928652	0.0192061	Downregulated	cyan
UMAG_11055	#N/A	hypothetical protein	-0.930153	0.00454539	Downregulated	beige
UMAG_03498	#N/A	related to CAF4 - CCR4 associated factor	-0.931125	0.0245204	Downregulated	salmon
UMAG_01134	#N/A	related to HEM3 - porphobilinogen deaminase	-0.931194	0.0149517	Downregulated	burlywood
UMAG_02066	#N/A	hypothetical protein	-0.933835	0.0113678	Downregulated	magenta
UMAG_01940	#N/A	hypothetical protein	-0.935513	0.0201899	Downregulated	light-green
UMAG_03057	#N/A	related to tRNA pseudouridine synthase B	-0.936841	0.0479819	Downregulated	yellow
UMAG_04169	#N/A	related to leucine zipper-EF-hand containing transmembrane protein 1	-0.940469	0.0243407	Downregulated	burlywood
UMAG_03626	#N/A	hypothetical protein	-0.945019	0.011829	Downregulated	yellow
UMAG_10589	#N/A	related to CYS3 - cystathionine gamma-lyase	-0.947166	0.00579977	Downregulated	light-green
UMAG_12207	#N/A	hypothetical protein	-0.947597	0.0324912	Downregulated	beige
UMAG_10693	#N/A	hypothetical protein	-0.947743	0.0103366	Downregulated	yellow
UMAG_00429	tps1	probable TPS1 - alpha	-0.947942	0.0108914	Downregulated	green
UMAG_00987	#N/A	related to YND1 - apyrase (NDPase/NTPase)	-0.949081	0.00427923	Downregulated	greenyellow
UMAG_05337	#N/A	related to SLA1 - cytoskeleton assembly control protein	-0.95766	0.00857716	Downregulated	burlywood
UMAG_05054	#N/A	hypothetical protein	-0.958572	0.0459701	Downregulated	light-cyan
UMAG_00208	#N/A	related to SRC1 - involved in sister chromatid segregation	-0.965271	0.0296471	Downregulated	cyan
UMAG_10016	#N/A	hypothetical protein	-0.965445	0.0394083	Downregulated	beige
UMAG_10909	#N/A	related to GTPase-activating protein beta-chimerin	-0.966516	0.00400226	Downregulated	burlywood
UMAG_06398	#N/A	related to calcineurin temperature suppressor cts1	-0.96854	0.0068039	Downregulated	dark-green
UMAG_04832	#N/A	hypothetical protein	-0.969699	0.0210713	Downregulated	green
UMAG_01013	Lupus1	hypothetical protein	-0.970129	0.0103606	Downregulated	cyan
UMAG_00390	#N/A	hypothetical protein	-0.970311	0.0224303	Downregulated	yellow
UMAG_10375	rrm75	related to HRB1 - Poly(A ) RNA-binding protein	-0.972456	0.0167295	Downregulated	burlywood
UMAG_01347	#N/A	hypothetical protein	-0.97718	0.0175052	Downregulated	green
UMAG_12118	#N/A	hypothetical protein	-0.980941	0.0432329	Downregulated	yellow
UMAG_11360	#N/A	related to ASE1 - mitotic spindle midzone localized MAP family member	-0.98141	0.0084602	Downregulated	salmon
UMAG_04901	#N/A	related to CKI1 - choline kinase	-0.982697	0.00393323	Downregulated	burlywood
UMAG_05631	#N/A	hypothetical protein	-0.983258	0.016661	Downregulated	yellow
UMAG_11794	#N/A	related to SCD6 - protein may bind RNA and have a role in RNA processing	-0.984793	0.00511806	Downregulated	pink
UMAG_02958	#N/A	related to SWI/SNF related	-0.985198	0.0120368	Downregulated	salmon
UMAG_10566	#N/A	related to VRP1 - Proline-rich actin-associated protein involved in cytoskeletal organization and cytokinesis	-0.989574	0.0197053	Downregulated	beige
UMAG_06410	#N/A	related to SFH1 - component of the RSC chromatin remodeling complex	-0.994676	0.0275966	Downregulated	yellow
UMAG_10176	#N/A	probable lysyl-tRNA synthetase	-0.995611	0.025262	Downregulated	yellow
UMAG_15038	#N/A	hypothetical protein	-0.995932	0.0113631	Downregulated	yellow
UMAG_02226	#N/A	hypothetical protein	-0.999383	0.0234628	Downregulated	cyan
UMAG_03262	#N/A	related to Separin	-0.999709	0.0361313	Downregulated	yellow
UMAG_04270	dps1	probable DPS1 - aspartyl-tRNA synthetase	-1.00048	0.0499798	Downregulated	yellow
UMAG_10840	mis1	probable MIS1 - C1-tetrahydrofolate synthase	-1.00048	0.00390755	Downregulated	yellow
UMAG_04013	#N/A	hypothetical protein	-1.00081	0.0163614	Downregulated	cyan
UMAG_02913	#N/A	related to TAN1 - putative tRNA acetyltransferase	-1.00189	0.0340138	Downregulated	yellow
UMAG_10092	#N/A	related to met-10 protein	-1.00309	0.0376765	Downregulated	yellow
UMAG_03658	#N/A	hypothetical protein	-1.00315	0.0433295	Downregulated	pink
UMAG_10048	#N/A	related to COX8 - cytochrome-c oxidase chain VIII	-1.00356	0.027112	Downregulated	yellow
UMAG_10007	#N/A	hypothetical protein	-1.00374	0.0430695	Downregulated	burlywood
UMAG_03793	#N/A	related to HFI1 - adaptor protein required for structural integrity of the SAGA complex	-1.00438	0.00303786	Downregulated	burlywood
UMAG_12259	#N/A	related to PET8 - Protein of the mitochondrial carrier family (MCF)	-1.00609	0.0329824	Downregulated	yellow
UMAG_10422	#N/A	hypothetical protein	-1.00959	0.010608	Downregulated	blue
UMAG_02268	#N/A	hypothetical protein	-1.01029	0.0383366	Downregulated	beige
UMAG_05159	#N/A	related to SNU23 - component of snRNP involved in mRNA splicing	-1.01134	0.0260499	Downregulated	beige
UMAG_03337	#N/A	related to MRPL35 - mitochondrial ribosomal protein	-1.01323	0.0425242	Downregulated	yellow
UMAG_10565	#N/A	hypothetical protein	-1.0152	0.0489816	Downregulated	#N/A
UMAG_10118	#N/A	hypothetical protein	-1.01739	0.029438	Downregulated	yellow
UMAG_10287	#N/A	probable calnexin (C-terminal fragment)	-1.01763	0.00329633	Downregulated	light-green
UMAG_00575	#N/A	related to IES1 - Subunit 1 of the INO80 chromatin remodeling complex	-1.02138	0.00677459	Downregulated	yellow
UMAG_11717	#N/A	related to SIN3 - transcription regulatory protein	-1.02487	0.00708562	Downregulated	pink
UMAG_10141	#N/A	hypothetical protein	-1.02594	0.0259151	Downregulated	burlywood
UMAG_06229	#N/A	related to SDA1 - required for normal organization of the actin cytoskeleton and required for passage through Start	-1.02899	0.0471087	Downregulated	greenyellow
UMAG_01660	#N/A	hypothetical protein	-1.03012	0.0113061	Downregulated	green
UMAG_03950	#N/A	related to YRB2 - Ran-GTPase-binding protein involved in nuclear protein export	-1.03031	0.00933036	Downregulated	pink
UMAG_00963	sir2	related to HST1 - silencing protein	-1.03232	0.0404644	Downregulated	pink
UMAG_12048	fol2	probable FOL2 - GTP cyclohydrolase I	-1.03236	0.0169014	Downregulated	burlywood
UMAG_03967	#N/A	related to PAT1 - topoisomerase II-associated protein	-1.03266	0.00453249	Downregulated	burlywood
UMAG_06258	#N/A	hypothetical protein	-1.03301	0.0204665	Downregulated	burlywood
UMAG_15068	#N/A	hypothetical protein	-1.03317	0.00916929	Downregulated	beige
UMAG_04826	#N/A	related to RIB1 - GTP cyclohydrolase II	-1.03954	0.00758136	Downregulated	dark-green
UMAG_06348	khd5	related to SCP160 - involved in control of mitotic chromsome transmission	-1.04671	0.0142631	Downregulated	light-green
UMAG_04007	#N/A	hypothetical protein	-1.04772	0.00914551	Downregulated	beige
UMAG_02524	#N/A	related to nucleoporin	-1.04776	0.0456328	Downregulated	yellow
UMAG_00127	#N/A	hypothetical protein	-1.05062	0.020918	Downregulated	burlywood
UMAG_10195	#N/A	probable endoplasmic reticulum insertion protein SEC61	-1.05214	0.0252804	Downregulated	light-green
UMAG_05213	#N/A	related to ADA2 - general transcriptional adaptor or co-activator	-1.05293	0.0249545	Downregulated	beige
UMAG_06134	#N/A	related to ribosomal protein YmS18	-1.05338	0.0305424	Downregulated	yellow
UMAG_10560	#N/A	related to RLM1 - MADS-box transcription factor	-1.05388	0.00393323	Downregulated	dark-green
UMAG_03079	#N/A	related to TAF5 - TFIID and SAGA subunit	-1.05436	0.00546255	Downregulated	burlywood
UMAG_04584	#N/A	probable tryptophan synthase	-1.05528	0.0398654	Downregulated	light-green
UMAG_06411	#N/A	related to aspartate--tRNA ligase	-1.05531	0.0328804	Downregulated	light-green
UMAG_11865	#N/A	hypothetical protein	-1.06039	0.0170425	Downregulated	pink
UMAG_05754	#N/A	probable electron transfer flavoprotein alpha chain precursor	-1.06043	0.0413952	Downregulated	beige
UMAG_02472	rrm1	hypothetical protein	-1.06117	0.0434705	Downregulated	yellow
UMAG_10668	#N/A	related to Shuttle craft protein	-1.06221	0.0410772	Downregulated	red
UMAG_15082	#N/A	hypothetical protein	-1.06782	0.0224373	Downregulated	light-cyan
UMAG_05285	#N/A	related to phosphoprotein phosphatase (serine/threonine specific protein phosphatase)	-1.07371	0.030787	Downregulated	yellow
UMAG_04912	#N/A	hypothetical protein	-1.07663	0.0314575	Downregulated	burlywood
UMAG_05994	#N/A	related to TRM82 - subunit of a tRNA methyltransferase complex	-1.0795	0.0266323	Downregulated	yellow
UMAG_04848	ths1	probable THS1 - threonyl tRNA synthetase	-1.07956	0.0321985	Downregulated	yellow
UMAG_03471	#N/A	hypothetical protein	-1.0798	0.0445865	Downregulated	greenyellow
UMAG_02065	hda1	histone deacetylase	-1.08048	0.00299203	Downregulated	light-green
UMAG_06305	#N/A	hypothetical protein	-1.08176	0.0236638	Downregulated	burlywood
UMAG_10393	#N/A	hypothetical protein	-1.08346	0.039472	Downregulated	yellow
UMAG_01355	#N/A	related to eIF3m -translation initiation factor 3 subunit M	-1.08355	0.0304031	Downregulated	yellow
UMAG_03838	#N/A	probable arsenite translocating ATPase (ASNA1)	-1.08365	0.0186962	Downregulated	light-green
UMAG_03941	#N/A	related to Cyclophilin-16	-1.08459	0.0160869	Downregulated	burlywood
UMAG_11162	#N/A	probable NADH dehydrogenase (ubiquinone) 49K chain	-1.08624	0.0155838	Downregulated	yellow
UMAG_04443	#N/A	related to translation activator GCN1	-1.08758	0.0165124	Downregulated	yellow
UMAG_06298	#N/A	related to CCC1 - Proposed vacuolar iron transport protein	-1.08973	0.00127804	Downregulated	cyan
UMAG_04644	#N/A	related to 1-phosphatidylinositol phosphodiesterase precursor	-1.09006	0.0405955	Downregulated	beige
UMAG_02605	#N/A	hypothetical protein	-1.09209	0.00314616	Downregulated	light-cyan
UMAG_03162	#N/A	probable glycine--tRNA ligase GRS1	-1.09496	0.0306504	Downregulated	yellow
UMAG_11945	#N/A	probable hexokinase	-1.09509	0.038299	Downregulated	yellow
UMAG_02830	#N/A	related to MSS51 - mRNA processing protein	-1.09522	0.0398681	Downregulated	yellow
UMAG_06210	#N/A	related to Arsenite-resistance protein 2 (ASR2)	-1.10064	0.0121935	Downregulated	salmon
UMAG_06067	cct3	probable CCT3 - chaperonin of the TCP1 ring complex	-1.10068	0.00195705	Downregulated	yellow
UMAG_01463	sui2	probable SUI2 - translation initiation factor eIF-2 alpha chain	-1.10259	0.0442817	Downregulated	yellow
UMAG_02665	#N/A	probable translation initiation factor SUI1	-1.10491	0.0037273	Downregulated	pink
UMAG_04162	#N/A	related to mitochondrial amino acid transporter ARG-13	-1.10677	0.00233336	Downregulated	yellow
UMAG_12243	#N/A	related to swi/snf-related matrix-associated actin-dependent regulator of chromatin	-1.11059	0.00904948	Downregulated	magenta
UMAG_01341	#N/A	probable iron inhibited ABC transporter 2	-1.11629	0.0134002	Downregulated	yellow
UMAG_02666	#N/A	hypothetical protein	-1.11639	0.00532376	Downregulated	burlywood
UMAG_03206	#N/A	related to thymidylate kinase	-1.11712	0.00657735	Downregulated	cyan
UMAG_06195	#N/A	related to EMG1 - Protein required for ribosome biogenesis	-1.12022	0.0248025	Downregulated	light-green
UMAG_06032	#N/A	related to MGR2 û subunit of the TIM23 translocase complex	-1.12328	0.0391148	Downregulated	yellow
UMAG_02516	#N/A	hypothetical protein	-1.12367	0.0108817	Downregulated	yellow
UMAG_01996	#N/A	probable mfs-multidrug-resistance transporter	-1.12373	0.0478195	Downregulated	burlywood
UMAG_03982	#N/A	hypothetical protein	-1.12659	0.0404644	Downregulated	red
UMAG_03944	#N/A	hypothetical protein	-1.12854	0.00854164	Downregulated	burlywood
UMAG_05470	#N/A	related to Hsp90 co-chaperone Cdc37	-1.13572	0.000362475	Downregulated	light-green
UMAG_10410	has1	probable HAS1 - helicase associated with Set1p	-1.13705	0.041076	Downregulated	greenyellow
UMAG_00851	#N/A	related to BFR1 - Nuclear segregation protein	-1.14116	0.0367538	Downregulated	yellow
UMAG_01142	#N/A	related to RSM25 - mitochondrial ribosomal protein	-1.14341	0.0432092	Downregulated	yellow
UMAG_10724	mrpl19	probable MRPL19 - mitochondrial ribosomal protein	-1.14635	0.0331324	Downregulated	yellow
UMAG_10645	#N/A	related to RSC1 - component of the RSC chromatin remodeling complex	-1.14749	0.0196246	Downregulated	pink
UMAG_00560	#N/A	probable glycogen synthase kinase 3 alpha	-1.14762	0.00277499	Downregulated	burlywood
UMAG_12195	#N/A	hypothetical protein	-1.14828	0.00935741	Downregulated	yellow
UMAG_06070	ipp1	probable IPP1 - inorganic pyrophosphatase	-1.14844	0.0350797	Downregulated	yellow
UMAG_01007	#N/A	related to l-asparaginase	-1.14866	0.0080987	Downregulated	dark-green
UMAG_12208	#N/A	related to SSN3 - cyclin-dependent CTD kinase	-1.14942	0.00196142	Downregulated	green
UMAG_11114	#N/A	hypothetical protein	-1.14967	0.0225568	Downregulated	yellow
UMAG_10507	#N/A	probable ubiquinol-cytochrome-c reductase Rieske iron-sulfur protein	-1.15138	0.0305424	Downregulated	yellow
UMAG_02659	#N/A	hypothetical protein	-1.15421	0.0191585	Downregulated	yellow
UMAG_04533	#N/A	hypothetical protein	-1.15503	0.0123233	Downregulated	beige
UMAG_02304	#N/A	hypothetical protein	-1.16073	0.00531376	Downregulated	yellow
UMAG_03844	#N/A	related to SSF1 - Nucleolar protein involved in the assembly of the large ribosomal subunit	-1.16118	0.0102361	Downregulated	yellow
UMAG_11304	#N/A	hypothetical protein	-1.16391	0.0094751	Downregulated	yellow
UMAG_10379	#N/A	related to CCR4 - component of the major cytoplasmic deadenylase (C-terminal fragment)	-1.16428	0.0083293	Downregulated	beige
UMAG_01390	#N/A	hypothetical protein	-1.16666	0.0109575	Downregulated	beige
UMAG_05110	#N/A	related to UTP13 - U3 snoRNP protein	-1.16705	0.0230088	Downregulated	greenyellow
UMAG_11713	#N/A	related to YCS4 - subunit of condensin protein complex	-1.16842	0.0489816	Downregulated	yellow
UMAG_11673	#N/A	hypothetical protein	-1.16925	0.0275379	Downregulated	blue
UMAG_03530	#N/A	related to PAM16 - Presequence translocase-Associated Motor	-1.173	0.0147951	Downregulated	pink
UMAG_12337	#N/A	related to acyl-coa thioester hydrolase	-1.17833	0.0149262	Downregulated	beige
UMAG_10970	#N/A	related to Sno-type pyridoxine vitamin B6 biosynthetic protein SNO1	-1.17867	0.0141482	Downregulated	yellow
UMAG_12244	#N/A	related to small nuclear ribonucleoprotein associated protein b	-1.17985	0.014853	Downregulated	yellow
UMAG_06235	cct2	probable CCT2 - chaperonin of the TCP1 ring complex	-1.18122	0.0208782	Downregulated	yellow
UMAG_11095	#N/A	probable VAS1 - valyl-tRNA synthetase	-1.18318	0.0199884	Downregulated	yellow
UMAG_02252	#N/A	related to GCD1 - gamma subunit of the translation initiation factor eIF2B	-1.18445	0.0198279	Downregulated	yellow
UMAG_03972	#N/A	hypothetical protein	-1.18514	0.0461222	Downregulated	yellow
UMAG_05674	nuc1	probable NUC1 - dna/rna non-specific nuclease	-1.18829	0.00538515	Downregulated	burlywood
UMAG_11600	#N/A	related to GAL10 - UDP-glucose 4-epimerase	-1.19241	0.043194	Downregulated	burlywood
UMAG_11534	cyt1	probable CYT1 - cytochrome c1	-1.19706	0.03207	Downregulated	yellow
UMAG_10524	#N/A	related to TIF4631 - mRNA cap-binding protein (eIF4F)	-1.198	0.0362612	Downregulated	light-green
UMAG_00414	#N/A	hypothetical protein	-1.19982	0.0181283	Downregulated	dark-green
UMAG_10043	#N/A	related to tRNA isopentenylpyrophosphate transferase	-1.20233	0.0286842	Downregulated	light-cyan
UMAG_02435	#N/A	related to mitochondrial intermediate peptidase precursor	-1.2055	0.0217327	Downregulated	yellow
UMAG_00596	#N/A	hypothetical protein	-1.21506	0.0425242	Downregulated	greenyellow
UMAG_02571	cct4	probable CCT4 - component of chaperonin-containing T-complex	-1.21612	0.0114195	Downregulated	yellow
UMAG_11926	#N/A	hypothetical protein	-1.21621	0.002738	Downregulated	burlywood
UMAG_15019	#N/A	related to KEL1 - involved in cell fusion and morphology	-1.21756	0.00530439	Downregulated	yellow
UMAG_11472	#N/A	hypothetical protein	-1.22096	0.0108164	Downregulated	yellow
UMAG_04401	cct8	probable CCT8 - component of chaperonin-containing T-complex	-1.22253	0.00198708	Downregulated	yellow
UMAG_04859	#N/A	related to PER1 protein	-1.22271	0.0001852	Downregulated	burlywood
UMAG_04211	#N/A	hypothetical protein	-1.22579	0.0252804	Downregulated	dark-green
UMAG_00895	#N/A	hypothetical protein	-1.22651	0.0136617	Downregulated	yellow
UMAG_04818	#N/A	related to CBP3 - mitochondrial protein required for assembly of cytochrome bc1 complex	-1.22875	0.0313852	Downregulated	yellow
UMAG_06187	#N/A	related to CDC14 - dual specificity phosphatase	-1.23175	0.00324218	Downregulated	burlywood
UMAG_06211	#N/A	related to 80 kDa nuclear cap binding protein	-1.23209	0.00157292	Downregulated	yellow
UMAG_06360	snu13	probable SNU13 - component of the U4/U6.U5 snRNP	-1.23313	0.0488255	Downregulated	yellow
UMAG_11258	#N/A	related to GIS2 - Putative zinc finger protein	-1.23355	0.000767691	Downregulated	yellow
UMAG_06257	#N/A	hypothetical protein	-1.23388	0.00280437	Downregulated	cyan
UMAG_03340	nhp2	probable NHP2 - nucleolar rRNA processing protein	-1.23634	0.0248827	Downregulated	yellow
UMAG_04727	#N/A	related to Kinesin-like protein KIF23	-1.23979	0.0142362	Downregulated	light-green
UMAG_11223	#N/A	hypothetical protein	-1.24168	0.0310144	Downregulated	yellow
UMAG_06156	rpo31	probable RPO31 - DNA-directed RNA polymerase III	-1.24483	0.0170425	Downregulated	greenyellow
UMAG_04849	#N/A	hypothetical protein	-1.24516	0.00551809	Downregulated	pink
UMAG_10593	#N/A	related to KRE33 - essential protein	-1.24586	0.0436561	Downregulated	greenyellow
UMAG_04478	itr2	probable ITR2 - myo-inositol transporter	-1.24659	0.000203498	Downregulated	cyan
UMAG_01364	gsp1	probable GSP1 - GTP-binding protein of the ras superfamily	-1.24708	0.0213408	Downregulated	yellow
UMAG_04511	rml2	probable RML2 - mitochondrial ribosomal protein	-1.24813	0.0418564	Downregulated	yellow
UMAG_03548	#N/A	related to endo-polygalacturonase	-1.24905	0.0221454	Downregulated	pink
UMAG_00685	cbf5	probable CBF5 - Centromere Binding Factor / putative rRNA pseuduridine synthase	-1.24917	0.0195269	Downregulated	yellow
UMAG_01172	sdh1	probable SDH1 - succinate dehydrogenase (ubiquinone) flavoprotein precursor	-1.24928	0.023009	Downregulated	pink
UMAG_04009	#N/A	related to IBA57 - mitochondrial iron-sulfur cluster assembly factor	-1.25155	0.0115506	Downregulated	pink
UMAG_03601	#N/A	hypothetical protein	-1.25307	0.0169646	Downregulated	pink
UMAG_11431	#N/A	hypothetical protein	-1.25551	0.00237531	Downregulated	beige
UMAG_05160	ils1	probable ILS1 - isoleucyl-tRNA synthetase	-1.25723	0.0175054	Downregulated	yellow
UMAG_11916	mrpl31	probable MRPL31 - mitochondrial ribosomal protein	-1.2647	0.0498322	Downregulated	yellow
UMAG_03170	#N/A	related to DRS1 - RNA helicase of the DEAD box family	-1.26719	0.0192118	Downregulated	greenyellow
UMAG_06034	#N/A	probable methionyl aminopeptidase (C-terminal fragment)	-1.2692	0.00129584	Downregulated	salmon
UMAG_11496	#N/A	related to Tyrosyl-tRNA synthetase	-1.27046	0.0400895	Downregulated	yellow
UMAG_03529	#N/A	related to MRPL9 - mitochondrial ribosomal protein	-1.27182	0.0386957	Downregulated	yellow
UMAG_06237	#N/A	related to Tetratricopeptide repeat protein 1	-1.27294	0.00522867	Downregulated	yellow
UMAG_11852	#N/A	related to BEM3 - GTPase-activating protein	-1.27384	0.000176747	Downregulated	burlywood
UMAG_01826	#N/A	hypothetical protein	-1.27406	0.0075867	Downregulated	beige
UMAG_02861	#N/A	hypothetical protein	-1.27839	0.0292334	Downregulated	light-green
UMAG_03514	#N/A	hypothetical protein	-1.28352	0.00203075	Downregulated	beige
UMAG_04908	#N/A	hypothetical protein	-1.28535	0.039469	Downregulated	yellow
UMAG_04067	#N/A	related to MAK11 protein (maintenance of killer toxin-encoding satellite M1 dsRNA)	-1.28725	0.0178848	Downregulated	burlywood
UMAG_02350	cct6	probable CCT6 - component of chaperonin-containing T-complex (zeta subunit)	-1.28923	0.00779087	Downregulated	yellow
UMAG_12128	#N/A	hypothetical protein	-1.28937	0.00665881	Downregulated	burlywood
UMAG_12141	#N/A	hypothetical protein	-1.29211	0.0202546	Downregulated	light-green
UMAG_12282	#N/A	related to eIF3k -translation initiation factor 3 subunit K	-1.29239	0.0394456	Downregulated	yellow
UMAG_04920	#N/A	hypothetical protein	-1.29408	0.0198279	Downregulated	pink
UMAG_00435	#N/A	related to 50S ribosomal protein L4	-1.29467	0.0276126	Downregulated	yellow
UMAG_02343	#N/A	related to excision repair protein RAD4	-1.29755	0.0226687	Downregulated	greenyellow
UMAG_02256	#N/A	related to Cingulin	-1.30214	0.00566876	Downregulated	yellow
UMAG_01279	tcp1	probable TCP1 - component of chaperonin-containing T-complex	-1.30421	0.00331515	Downregulated	yellow
UMAG_11884	#N/A	related to Mitochondrial DnaJ chaperone	-1.30453	0.0181283	Downregulated	yellow
UMAG_03239	#N/A	probable acetolactate synthase	-1.30544	0.0398926	Downregulated	burlywood
UMAG_10672	#N/A	hypothetical protein	-1.30759	0.0040135	Downregulated	magenta
UMAG_10886	#N/A	hypothetical protein	-1.30762	4.86621e-05	Downregulated	burlywood
UMAG_06035	ade4	probable ADE4 - amidophosphoribosyltransferase	-1.31123	0.0084602	Downregulated	greenyellow
UMAG_04223	#N/A	probable glutaredoxin	-1.31292	0.00913535	Downregulated	pink
UMAG_00379	#N/A	related to eIF3e - eukaryotic initiation factor 3 subunit E	-1.31435	0.0343721	Downregulated	yellow
UMAG_15040	#N/A	probable arginyl-tRNA synthetase	-1.31827	0.0228671	Downregulated	yellow
UMAG_05313	#N/A	hypothetical protein	-1.32006	0.000136789	Downregulated	magenta
UMAG_03146	#N/A	related to TIM54 (component of the mitochondrial TIM22 translocase)	-1.32241	0.0124053	Downregulated	yellow
UMAG_00855	#N/A	probable proline-tRNA ligase	-1.32246	0.0044523	Downregulated	yellow
UMAG_04852	#N/A	hypothetical protein	-1.323	0.00807159	Downregulated	light-cyan
UMAG_05243	#N/A	hypothetical protein	-1.32315	0.00508937	Downregulated	#N/A
UMAG_05416	#N/A	related to PUS1 - pseudouridine synthase 1	-1.32356	0.0169448	Downregulated	greenyellow
UMAG_04875	#N/A	hypothetical protein	-1.32458	0.0332433	Downregulated	burlywood
UMAG_11889	#N/A	hypothetical protein	-1.325	0.019254	Downregulated	pink
UMAG_04516	#N/A	hypothetical protein	-1.32527	0.0198279	Downregulated	greenyellow
UMAG_11544	#N/A	hypothetical protein	-1.3255	0.000130819	Downregulated	beige
UMAG_03450	#N/A	related to FAP7 - involved in the oxidative stress response	-1.33104	0.008067	Downregulated	yellow
UMAG_01478	qcr2	probable QCR2 - 40 kDa ubiquinol cytochrome-c reductase core protein 2	-1.33571	0.0274347	Downregulated	yellow
UMAG_00770	ura7	probable URA7 - CTP synthase 1	-1.33585	0.00883911	Downregulated	burlywood
UMAG_10885	#N/A	hypothetical protein	-1.33642	0.00343032	Downregulated	yellow
UMAG_04588	#N/A	probable ubiquitin/ribosomal protein S27a fusion protein	-1.33999	0.0368331	Downregulated	yellow
UMAG_04488	#N/A	related to MRP7 - mitochondrial ribosomal protein	-1.34201	0.0228671	Downregulated	pink
UMAG_04371	#N/A	related to eukaryotic translation initiation factor	-1.34364	0.00150101	Downregulated	greenyellow
UMAG_04553	#N/A	related to growth hormone inducible transmembrane protein	-1.3503	0.000190248	Downregulated	dark-green
UMAG_04356	#N/A	related to UTP20 û component of the small-subunit processome	-1.35316	0.0334353	Downregulated	greenyellow
UMAG_11590	mas1	probable MAS1 - mitochondrial processing peptidase beta chain precursor	-1.35419	0.0182273	Downregulated	yellow
UMAG_05627	#N/A	related to XPT1 - xanthine phosphoribosyl transferase	-1.35972	0.0404227	Downregulated	burlywood
UMAG_01834	#N/A	hypothetical protein	-1.36192	0.0107808	Downregulated	burlywood
UMAG_04176	frs1	probable FRS1 - phenylalanyl-tRNA synthetase	-1.36237	0.00291308	Downregulated	yellow
UMAG_03609	rsa4	probable RSA4 - WD-repeat protein involved in ribosome biogenesis	-1.36299	0.00514871	Downregulated	greenyellow
UMAG_11577	#N/A	probable eukaryotic translation initiation factor eIF-3	-1.36555	0.00650074	Downregulated	yellow
UMAG_00565	cct7	probable CCT7 - component of chaperonin-containing T-complex	-1.366	0.00401947	Downregulated	yellow
UMAG_02697	srp54	probable SRP54 - signal recognition particle subunit	-1.36801	0.00384179	Downregulated	yellow
UMAG_00652	#N/A	related to RNA helicase	-1.36903	0.0211136	Downregulated	yellow
UMAG_10598	#N/A	probable nucleoside-diphosphate kinase	-1.38068	0.0108767	Downregulated	yellow
UMAG_10895	#N/A	hypothetical protein (C-terminal fragment)	-1.383	9.14046e-05	Downregulated	beige
UMAG_11013	#N/A	hypothetical protein	-1.38519	0.000753242	Downregulated	light-green
UMAG_05714	#N/A	related to ERB1 - Protein required for maturation of the 25S and 5.8S ribosomal RNAs	-1.38623	0.0054512	Downregulated	greenyellow
UMAG_03102	#N/A	hypothetical protein	-1.38631	0.0100174	Downregulated	greenyellow
UMAG_04020	#N/A	hypothetical protein	-1.3867	0.00443198	Downregulated	yellow
UMAG_10434	eft2	probable EFT2 - translation elongation factor eEF2	-1.38969	0.00164448	Downregulated	yellow
UMAG_11914	#N/A	probable 40S ribosomal protein S30	-1.39081	0.038444	Downregulated	yellow
UMAG_06366	#N/A	hypothetical protein	-1.39258	0.0230608	Downregulated	light-cyan
UMAG_03437	#N/A	related to BDF1 - sporulation protein	-1.39457	0.0169448	Downregulated	yellow
UMAG_03244	#N/A	hypothetical protein	-1.39545	0.000926855	Downregulated	yellow
UMAG_10534	#N/A	related to Protein-tyrosine phosphatase	-1.40166	0.016661	Downregulated	dark-green
UMAG_06377	#N/A	related to translation initiation factor eIF-4E	-1.40179	0.0264086	Downregulated	yellow
UMAG_02385	#N/A	probable phospho-2-dehydro-3-deoxyheptonate aldolase	-1.4028	0.0211836	Downregulated	cyan
UMAG_11215	#N/A	related to spindle assembly checkpoint protein	-1.40652	0.00530439	Downregulated	yellow
UMAG_03241	khd7	probable KRR1 - required for 40S ribosome biogenesis	-1.40827	0.0230608	Downregulated	light-green
UMAG_00934	met6	probable MET6 - methionine synthase	-1.41191	0.0236422	Downregulated	yellow
UMAG_06323	#N/A	probable translation initiation factor eIF3	-1.4182	0.0200708	Downregulated	yellow
UMAG_06434	#N/A	hypothetical protein	-1.41863	0.0299904	Downregulated	beige
UMAG_01195	#N/A	related to sulfide	-1.4195	0.00411996	Downregulated	yellow
UMAG_11734	nop1	probable NOP1 - fibrillarin	-1.42291	0.0179844	Downregulated	yellow
UMAG_10533	kgd1	probable KGD1 - alpha-ketoglutarate dehydrogenase	-1.42486	0.00451315	Downregulated	burlywood
UMAG_02896	#N/A	hypothetical protein	-1.4254	0.00619961	Downregulated	green
UMAG_05275	#N/A	related to pyruvate dehydrogenase kinase isoform 2	-1.42741	0.00384488	Downregulated	burlywood
UMAG_01673	#N/A	related to UTP5 - U3 snoRNP protein	-1.42846	0.0255242	Downregulated	greenyellow
UMAG_02490	flr1	probable FLR1 - Putative H antiporter involved in multidrug resistance	-1.42913	0.0430695	Downregulated	cyan
UMAG_02088	adk1	probable ADK1 - adenylate kinase	-1.42929	0.0432651	Downregulated	yellow
UMAG_11042	khd1	related to PBP2 - PAB1 binding protein	-1.4313	0.00242291	Downregulated	pink
UMAG_11769	#N/A	probable SUB2 - mRNA export protein	-1.4338	0.00720832	Downregulated	yellow
UMAG_05278	#N/A	hypothetical protein	-1.43585	0.00484306	Downregulated	pink
UMAG_05162	ade6	probable ADE6 - phosphoribosylformyl glycinamidine synthetase	-1.44528	0.0135149	Downregulated	yellow
UMAG_04802	cox4	probable COX4 - cytochrome-c oxidase chain IV	-1.45026	0.00363832	Downregulated	yellow
UMAG_15035	#N/A	related to 60s ribosomal protein l7	-1.45205	0.036175	Downregulated	yellow
UMAG_04213	#N/A	hypothetical protein	-1.45443	0.0100174	Downregulated	yellow
UMAG_01198	#N/A	related to Deoxyribose-phosphate aldolase	-1.45802	0.0106785	Downregulated	burlywood
UMAG_06448	#N/A	probable 40S ribosomal protein S25	-1.46399	0.0255611	Downregulated	yellow
UMAG_10157	#N/A	probable adenylosuccinate lyase	-1.46516	0.00401947	Downregulated	yellow
UMAG_00012	#N/A	related to ZIM17 - Zinc finger Motif protein	-1.46529	3.47088e-05	Downregulated	burlywood
UMAG_10340	#N/A	hypothetical protein	-1.46982	0.000622524	Downregulated	beige
UMAG_04612	met13	probable MET13 - putative methylene tetrahydrofolate reductase	-1.47169	0.00829716	Downregulated	yellow
UMAG_12131	#N/A	probable human translationally-controlled tumor protein (TCTP)	-1.47979	0.0120028	Downregulated	yellow
UMAG_11716	#N/A	probable 40s ribosomal protein s21	-1.48328	0.0291291	Downregulated	yellow
UMAG_02950	#N/A	hypothetical protein	-1.48332	0.000667412	Downregulated	beige
UMAG_00118	#N/A	probable UDP-glucose 6-dehydrogenase	-1.48831	0.0163327	Downregulated	burlywood
UMAG_04855	#N/A	probable 60S ribosomal protein L26	-1.49288	0.0496852	Downregulated	yellow
UMAG_15016	#N/A	related to NOP7 - component of several different pre-ribosomal particles	-1.49397	0.00682948	Downregulated	greenyellow
UMAG_00563	#N/A	related to MRPL33 - mitochondrial ribosomal protein	-1.49743	0.00207576	Downregulated	yellow
UMAG_03758	clb1	b-type cyclin 1	-1.49925	0.0488823	Downregulated	yellow
UMAG_01627	cit1	probable CIT1 - citrate (si)-synthase	-1.49928	0.0350187	Downregulated	yellow
UMAG_10940	#N/A	related to ROT1 - molecular chaperone in the endoplasmic reticulum	-1.50247	0.00279722	Downregulated	pink
UMAG_04789	#N/A	related to ESF2 - essential nucleolar protein involved in pre-18S rRNA processing	-1.50449	0.019294	Downregulated	greenyellow
UMAG_04050	gua1	probable GUA1 - GMP synthase (glutamine-hydrolyzing)	-1.50449	0.00881424	Downregulated	yellow
UMAG_05997	#N/A	hypothetical protein	-1.50528	0.0216701	Downregulated	burlywood
UMAG_01313	#N/A	hypothetical protein	-1.50887	0.00481125	Downregulated	yellow
UMAG_11691	#N/A	hypothetical protein	-1.51029	0.00579977	Downregulated	yellow
UMAG_01228	#N/A	related to eIF3l - translation initiation factor 3 subunit L	-1.51284	0.00933237	Downregulated	yellow
UMAG_11298	#N/A	related to NHP6B - nonhistone chromosomal protein	-1.51303	0.00128565	Downregulated	pink
UMAG_00061	#N/A	related to quinate transport protein	-1.5136	0.00357894	Downregulated	beige
UMAG_00924	#N/A	probable translation elongation factor eEF-1 alpha chain	-1.5158	0.000277673	Downregulated	yellow
UMAG_01849	#N/A	related to TPA1 - Poly(A)-binding protein involved in translation termination efficiency	-1.52065	0.00118433	Downregulated	yellow
UMAG_10502	#N/A	probable aminopeptidase P	-1.5207	1.79706e-05	Downregulated	yellow
UMAG_10397	atp2	probable ATP2 - F1F0-ATPase complex	-1.52102	0.0224643	Downregulated	yellow
UMAG_00277	#N/A	related to M-phase inducer phosphatase	-1.52617	5.24354e-05	Downregulated	burlywood
UMAG_05736	#N/A	hypothetical protein	-1.53232	0.000565591	Downregulated	dark-green
UMAG_12319	#N/A	hypothetical protein	-1.53794	0.0378391	Downregulated	yellow
UMAG_04230	#N/A	related to MOT1 - transcriptional accessory protein	-1.53892	0.00013141	Downregulated	green
UMAG_05237	#N/A	hypothetical protein	-1.53947	0.00450608	Downregulated	magenta
UMAG_11425	#N/A	related to Formyltetrahydrofolate deformylase	-1.53976	0.0272414	Downregulated	yellow
UMAG_00090	#N/A	hypothetical protein	-1.54132	0.021426	Downregulated	#N/A
UMAG_03974	#N/A	probable histidine biosynthesis trifunctional protein	-1.54447	0.000793279	Downregulated	yellow
UMAG_04158	#N/A	related to RRP12 - Protein required for normal pre-rRNA Processing	-1.54712	0.00444798	Downregulated	greenyellow
UMAG_01608	#N/A	related to UTP30 - subunit of U3-containing 90S pre-ribosome	-1.55234	0.0197586	Downregulated	yellow
UMAG_04999	#N/A	related to RDS2 - Regulator of drug sensitivity	-1.55342	0.000203498	Downregulated	cyan
UMAG_02561	nop58	probable NOP58 - required for pre-18S rRNA processing	-1.55404	0.0074186	Downregulated	yellow
UMAG_10162	#N/A	related to Transformer-2 protein homolog	-1.55417	0.000139388	Downregulated	yellow
UMAG_03760	#N/A	related to Phosphatidylinositol-3	-1.55606	0.00157207	Downregulated	magenta
UMAG_01363	#N/A	related to Rpa43 - 43 kD subunit of DNA-directed RNA polymerase I	-1.55852	0.00653617	Downregulated	yellow
UMAG_04775	rrm53	related to SNP1 - U1 small nuclear ribonucleoprotein	-1.55871	0.0190888	Downregulated	yellow
UMAG_01023	ade17	probable ADE17 - 5-aminoimidazole-4-carboxamide ribotide transformylase	-1.55954	0.0129767	Downregulated	yellow
UMAG_02690	#N/A	hypothetical protein	-1.55964	0.00470005	Downregulated	yellow
UMAG_00862	rpl14b	probable RPL14B - ribosomal protein	-1.55984	0.0292508	Downregulated	yellow
UMAG_11200	#N/A	hypothetical protein	-1.5647	0.0136617	Downregulated	greenyellow
UMAG_02208	#N/A	probable acyl-CoA oxidase	-1.57193	0.0140708	Downregulated	burlywood
UMAG_05380	#N/A	related to MRPL49 - mitochondrial ribosomal protein of the large subunit	-1.57467	0.0348161	Downregulated	yellow
UMAG_10678	#N/A	related to KIP1 - kinesin-related protein	-1.57514	0.00452482	Downregulated	light-green
UMAG_10206	#N/A	related to Serine/threonine-protein kinase mph1	-1.57652	0.0207922	Downregulated	yellow
UMAG_04782	gus1	probable GUS1 - Glutamyl-tRNA synthetase	-1.58028	0.015821	Downregulated	yellow
UMAG_10841	rpl28	probable RPL28 - 60S large subunit ribosomal protein L27a.e	-1.58251	0.0410084	Downregulated	yellow
UMAG_12265	#N/A	hypothetical protein	-1.58403	0.0259151	Downregulated	yellow
UMAG_15022	rrm11	related to pre-mrna splicing factor srp55	-1.58939	0.00508102	Downregulated	yellow
UMAG_02772	#N/A	related to MRPL6 - mitochondrial ribosomal protein	-1.59204	0.013977	Downregulated	yellow
UMAG_10463	#N/A	related to GDP/GTP exchange factor for Gsp1p/Gsp2p	-1.59715	0.00454004	Downregulated	yellow
UMAG_01321	#N/A	probable eIF3d - eukaryotic translation initiation factor 3 subunit D	-1.59776	0.0205586	Downregulated	yellow
UMAG_10971	#N/A	related to transcription factor hap3	-1.59777	0.000931625	Downregulated	burlywood
UMAG_03757	#N/A	hypothetical protein	-1.59941	0.0345442	Downregulated	#N/A
UMAG_03927	#N/A	hypothetical protein	-1.60746	0.0129881	Downregulated	pink
UMAG_01372	#N/A	related to nuclear GTPase	-1.61695	0.00816227	Downregulated	greenyellow
UMAG_11450	hgl1	Hgl1p	-1.61935	0.00590637	Downregulated	dark-green
UMAG_00412	#N/A	related to sorbitol dehydrogenase	-1.62259	0.000961765	Downregulated	cyan
UMAG_03375	#N/A	hypothetical protein	-1.6237	0.00159625	Downregulated	light-green
UMAG_10842	rpl10	probable RPL10 - 60S large subunit ribosomal protein L10	-1.62936	0.0172779	Downregulated	yellow
UMAG_10788	#N/A	probable AAP1 - alanine/arginine aminopeptidase	-1.63097	1.1941e-06	Downregulated	burlywood
UMAG_10708	#N/A	related to ILV6 - acetolactate synthase	-1.63133	0.017379	Downregulated	yellow
UMAG_11233	rpl2a	probable RPL2A - ribosomal protein L8.e	-1.63374	0.0253299	Downregulated	yellow
UMAG_00199	#N/A	related to eIF3h -translation initiation factor 3 subunit H	-1.63639	0.00688543	Downregulated	yellow
UMAG_04152	yef3	probable YEF3 - translation elongation factor eEF3	-1.64223	0.00543878	Downregulated	yellow
UMAG_10702	rpl9a	probable RPL9A - ribosomal protein L9.e	-1.64387	0.0170425	Downregulated	yellow
UMAG_10701	rpl37a	probable RPL37A - ribosomal protein L37.e	-1.64843	0.0291408	Downregulated	yellow
UMAG_10469	#N/A	probable 40S ribosomal protein S5	-1.65884	0.0353439	Downregulated	yellow
UMAG_11821	rpl8b	probable RPL8B - 60s large subunit ribosomal protein L7a.e.B	-1.65894	0.0117709	Downregulated	yellow
UMAG_11997	zpr1	probable ZPR1 - protein binds to translation elongation factor eEF-1	-1.66255	1.45689e-06	Downregulated	yellow
UMAG_00319	#N/A	related to LIA1 - deoxyhypusine hydroxylase	-1.66363	0.0113317	Downregulated	greenyellow
UMAG_00812	#N/A	probable bifunctional purine biosynthetic protein ade1	-1.67006	0.000176747	Downregulated	yellow
UMAG_01414	rrm23	related to Ras-GTPase-activating protein binding protein 2	-1.67161	0.00120233	Downregulated	yellow
UMAG_05116	#N/A	hypothetical protein	-1.67428	0.0320046	Downregulated	yellow
UMAG_03538	tam2	tryptophan amino transferase (transaminase)	-1.67965	0.014812	Downregulated	pink
UMAG_00678	S1-1	related to RRP5 - processing of pre-ribosomal RNA	-1.67972	0.0055459	Downregulated	greenyellow
UMAG_11526	rpl11b	probable RPL11B - ribosomal protein L11	-1.68408	0.0212254	Downregulated	yellow
UMAG_15014	#N/A	related to KAP123 - Importin beta-4 subunit	-1.69293	0.000579158	Downregulated	greenyellow
UMAG_00864	zuo1	probable ZUO1 - zuotin	-1.69435	0.00505709	Downregulated	yellow
UMAG_02793	#N/A	related to putative acyltransferase	-1.70253	0.00690441	Downregulated	green
UMAG_11551	rps19b	probable RPS19B - ribosomal protein S19.e	-1.70498	0.0312408	Downregulated	yellow
UMAG_05018	S4-4	related to ribosomal protein S4 precursor	-1.70998	0.0103269	Downregulated	yellow
UMAG_06219	#N/A	related to dna excision repair protein ercc-1	-1.71169	0.00252371	Downregulated	burlywood
UMAG_02628	#N/A	related to DNA-directed RNA polymerase I	-1.71443	0.0036949	Downregulated	greenyellow
UMAG_10236	rps11b	probable RPS11B - ribosomal protein S11B	-1.72207	0.0175579	Downregulated	yellow
UMAG_10163	#N/A	probable 60S large subunit ribosomal protein L20	-1.73049	0.041076	Downregulated	yellow
UMAG_10573	#N/A	probable 60s ribosomal protein L7 subunit	-1.73465	0.0204665	Downregulated	yellow
UMAG_10360	#N/A	probable 40S Ribosomal protein S14	-1.73513	0.0251467	Downregulated	yellow
UMAG_05386	#N/A	hypothetical protein	-1.73638	2.15299e-08	Downregulated	cyan
UMAG_11411	#N/A	probable 40S RIBOSOMAL PROTEIN S24	-1.73853	0.021788	Downregulated	yellow
UMAG_03511	rps8a	probable RPS8A - ribosomal protein S8.e	-1.73856	0.0315156	Downregulated	yellow
UMAG_04942	#N/A	hypothetical protein	-1.73875	1.2757e-05	Downregulated	yellow
UMAG_05665	#N/A	related to curved dna-binding protein	-1.74146	0.00624775	Downregulated	yellow
UMAG_06417	#N/A	related to Superoxide dismutase	-1.74589	0.00894543	Downregulated	yellow
UMAG_05900	hmt1	probable HMT1 - hnRNP arginine N-methyltransferase	-1.76218	0.015723	Downregulated	yellow
UMAG_05740	ilv3	probable ILV3 - dihydroxy-acid dehydratase	-1.76262	0.0116129	Downregulated	yellow
UMAG_02924	#N/A	probable ribosomal protein L13B	-1.7651	0.0159131	Downregulated	yellow
UMAG_02247	#N/A	hypothetical protein	-1.76539	0.00160932	Downregulated	beige
UMAG_01732	dbp3	probable DBP3 - putative RNA helicase required for pre-rRNA processing	-1.76966	0.00346962	Downregulated	yellow
UMAG_02955	#N/A	related to RAY38 protein	-1.76987	0.0176204	Downregulated	yellow
UMAG_03824	#N/A	probable Pyridoxine biosynthesis protein PDX1	-1.77027	0.000109467	Downregulated	salmon
UMAG_10238	#N/A	probable 60S ribosomal protein L18	-1.77089	0.0190028	Downregulated	yellow
UMAG_04076	#N/A	hypothetical protein	-1.77173	2.98343e-05	Downregulated	burlywood
UMAG_02732	#N/A	hypothetical protein	-1.77377	0.00109605	Downregulated	yellow
UMAG_03654	khd2	related to poly(rC)-binding protein 3	-1.78366	0.00100526	Downregulated	light-green
UMAG_02442	#N/A	related to translation elongation factor eEF1	-1.78796	0.00142546	Downregulated	yellow
UMAG_11589	rpl17a	probable RPL17A - ribosomal protein L17.e	-1.78825	0.0220559	Downregulated	yellow
UMAG_01467	nop2	probable NOP2 - nucleolar protein	-1.78857	0.00427923	Downregulated	yellow
UMAG_11535	#N/A	probable 40S ribosomal protein S15	-1.78926	0.00842119	Downregulated	yellow
UMAG_06117	#N/A	related to YLF2 - putative glycogen phosphorylase	-1.79147	0.00723985	Downregulated	yellow
UMAG_00467	#N/A	hypothetical protein	-1.79648	0.000161398	Downregulated	cyan
UMAG_10147	#N/A	probable 60S ribosomal protein L12	-1.79675	0.0136151	Downregulated	yellow
UMAG_05052	#N/A	hypothetical protein	-1.79927	0.0313837	Downregulated	yellow
UMAG_00867	rps22a	probable RPS22A - ribosomal protein S15a.e.c10	-1.80055	0.0178703	Downregulated	yellow
UMAG_04573	gar1	probable nucleolar rRNA processing protein GAR1	-1.80485	0.00321783	Downregulated	yellow
UMAG_10681	ilv5	probable ILV5 - ketol-acid reductoisomerase (mitochondrial)	-1.80703	0.0346187	Downregulated	yellow
UMAG_10945	#N/A	hypothetical protein	-1.81668	0.0311324	Downregulated	pink
UMAG_12255	#N/A	hypothetical protein	-1.8195	1.4227e-06	Downregulated	yellow
UMAG_03928	#N/A	related to serine/threonine protein kinase	-1.82245	0.0432092	Downregulated	burlywood
UMAG_05357	#N/A	related to SSZ1 - regulator protein involved in pleiotropic drug resistance	-1.82252	0.00451931	Downregulated	yellow
UMAG_01211	#N/A	hypothetical protein	-1.82552	0.00495688	Downregulated	yellow
UMAG_06080	#N/A	related to ribose-phosphate diphosphokinase catalytic chain I	-1.83121	0.00227207	Downregulated	yellow
UMAG_02497	#N/A	hypothetical protein	-1.83383	0.00050205	Downregulated	cyan
UMAG_10685	mbf1	probable MBF1 - multiprotein bridging factor mediates GCN4-dependent transcriptional activation	-1.83909	0.00303893	Downregulated	yellow
UMAG_05411	#N/A	probable quinate permease	-1.83983	0.000248972	Downregulated	dark-green
UMAG_04517	#N/A	hypothetical protein	-1.83984	8.26896e-06	Downregulated	burlywood
UMAG_11722	ydj1	probable YDJ1 - mitochondrial and ER import protein	-1.84424	1.3048e-09	Downregulated	yellow
UMAG_03533	rpl23a	probable RPL23A - 60S large subunit ribosomal protein L23.e	-1.84679	0.0125655	Downregulated	yellow
UMAG_03234	#N/A	related to CDC5 - Serine/threonine-protein kinase	-1.84923	0.00822836	Downregulated	yellow
UMAG_05482	tif2	probable TIF2 - translation initiation factor eIF4A	-1.84967	0.00538526	Downregulated	yellow
UMAG_06278	#N/A	hypothetical protein	-1.85281	0.000562226	Downregulated	beige
UMAG_00926	#N/A	probable ribosomal protein L13a	-1.85319	0.0170535	Downregulated	yellow
UMAG_01210	#N/A	related to mitochondrial import receptor subunit TOM20	-1.85498	0.00762465	Downregulated	yellow
UMAG_06055	rpp0	probable RPP0 - acidic ribosomal protein L10.e	-1.8558	0.0141155	Downregulated	yellow
UMAG_05998	rpl25	probable RPL25 - ribosomal protein L23a.e	-1.85806	0.0116859	Downregulated	yellow
UMAG_04787	#N/A	related to GLY1 - L-threonine aldolase	-1.86383	0.0233558	Downregulated	yellow
UMAG_03734	#N/A	probable adenosylhomocysteinase	-1.8703	0.00297552	Downregulated	yellow
UMAG_00293	#N/A	related to protein RPF2 involved in ribosomal large subunit assembly and maintenance	-1.87423	0.00401947	Downregulated	yellow
UMAG_01535	#N/A	related to GET4 - protein with a role in insertion of tail-anchored proteins into the ER membrane	-1.87912	1.14935e-05	Downregulated	light-green
UMAG_02062	#N/A	related to multidrug resistance proteins	-1.88024	1.94587e-07	Downregulated	dark-green
UMAG_10426	rim101/pacC	transcription factor pacC	-1.88129	2.14526e-08	Downregulated	light-cyan
UMAG_10110	#N/A	probable 60S ribosomal protein L36	-1.8873	0.00519576	Downregulated	yellow
UMAG_02243	#N/A	hypothetical protein	-1.89212	0.000300406	Downregulated	burlywood
UMAG_11080	#N/A	hypothetical protein	-1.89243	2.73508e-05	Downregulated	beige
UMAG_02430	#N/A	hypothetical protein	-1.89592	0.00347644	Downregulated	magenta
UMAG_05137	#N/A	probable 40S ribosomal protein s0	-1.89977	0.0141216	Downregulated	yellow
UMAG_05040	#N/A	probable 40S ribosomal protein S7	-1.90489	0.00961156	Downregulated	yellow
UMAG_10276	#N/A	inosine 5`-monophosphate dehydrogenase	-1.9069	0.000896314	Downregulated	yellow
UMAG_11261	rps17b	probable RPS17B - ribosomal protein S17.e.B	-1.91288	0.00935741	Downregulated	yellow
UMAG_05139	#N/A	probable 40S ribosomal protein S2	-1.91334	0.0186962	Downregulated	yellow
UMAG_10127	#N/A	probable 60s ribosomal protein L21-A	-1.91636	0.0108914	Downregulated	yellow
UMAG_11537	#N/A	probable RPL15A 60S large subunit ribosomal protein L15.e	-1.92306	0.0132925	Downregulated	yellow
UMAG_01143	#N/A	related to chitin deacetylase precursor	-1.9232	7.16655e-11	Downregulated	yellow
UMAG_04878	#N/A	related to MDN1 - Huge dynein-related AAA-type ATPase (midasin)	-1.93171	0.0026339	Downregulated	yellow
UMAG_01429	#N/A	related to high-affinity nickel transport protein nic1	-1.93447	0.0055459	Downregulated	pink
UMAG_10447	#N/A	related to Histone H1	-1.93782	2.23372e-05	Downregulated	pink
UMAG_11918	#N/A	hypothetical protein	-1.93796	7.84685e-05	Downregulated	yellow
UMAG_05781	#N/A	hypothetical protein	-1.93971	0.00425331	Downregulated	cyan
UMAG_04414	#N/A	hypothetical protein	-1.94054	0.0443121	Downregulated	yellow
UMAG_11919	#N/A	related to NADP-dependent malic enzyme	-1.94122	0.0146138	Downregulated	beige
UMAG_00750	#N/A	hypothetical protein	-1.94619	8.35682e-08	Downregulated	beige
UMAG_11079	#N/A	hypothetical protein	-1.95213	9.16152e-05	Downregulated	cyan
UMAG_03376	#N/A	related to UTP10 - nucleolar protein	-1.95275	0.00047943	Downregulated	greenyellow
UMAG_03938	#N/A	related to SBA1 - Hsp90 associated co-chaperone	-1.95314	0.0220491	Downregulated	yellow
UMAG_05642	snq2	probable SNQ2 - ABC transporter involved in multidrug resistance	-1.95327	0.00102214	Downregulated	red
UMAG_03843	#N/A	hypothetical protein	-1.95442	0.00161145	Downregulated	dark-green
UMAG_00644	#N/A	hypothetical protein	-1.95447	2.43644e-06	Downregulated	yellow
UMAG_11067	#N/A	probable catalase 2	-1.96425	3.68347e-06	Downregulated	dark-green
UMAG_03494	rrm12/pab1	mRNA polyadenylate-binding protein PAB1	-1.96887	0.000824888	Downregulated	yellow
UMAG_03013	#N/A	related to CLU1 - translation initiation factor eIF3	-1.97667	0.0191537	Downregulated	yellow
UMAG_05894	#N/A	related to FMP30 - mitochondrial inner membrane protein with a role in maintaining mitochondrial morphology	-1.97958	0.0158604	Downregulated	light-cyan
UMAG_03939	rrm45	related to NOP15 - protein involved in 60S ribosomal subunit biogenesis	-1.99153	0.00259133	Downregulated	yellow
UMAG_00318	#N/A	related to MRT4 - protein involved in mRNA turnover	-1.99656	0.013157	Downregulated	yellow
UMAG_02095	#N/A	hypothetical protein	-1.99834	2.49101e-05	Downregulated	dark-green
UMAG_11554	#N/A	related to Glucose oxidase	-2.00465	0.000321503	Downregulated	burlywood
UMAG_10570	#N/A	hypothetical protein (C-terminal fragment)	-2.00524	0.000516019	Downregulated	blue
UMAG_00132	#N/A	hypothetical protein	-2.02403	0.00106926	Downregulated	burlywood
UMAG_11827	rps6b	probable RPS6B - 40s ribosomal protein S6	-2.02622	0.00545064	Downregulated	yellow
UMAG_00240	#N/A	related to UTP4 - U3 snoRNP protein	-2.03183	0.000641421	Downregulated	yellow
UMAG_05690	#N/A	hypothetical protein	-2.03719	0.0022534	Downregulated	dark-green
UMAG_03861	ybt1	probable YBT1 - Vacuolar	-2.03909	1.01882e-06	Downregulated	yellow
UMAG_02276	#N/A	probable 60S large subunit ribosomal protein L6	-2.0408	0.0107053	Downregulated	yellow
UMAG_12240	#N/A	hypothetical protein	-2.04165	0.0102503	Downregulated	light-cyan
UMAG_01573	#N/A	hypothetical protein	-2.04291	0.000889504	Downregulated	cyan
UMAG_03631	#N/A	related to MIA40 - mitochondrial intermembrane space protein	-2.0432	0.00734602	Downregulated	burlywood
UMAG_02067	#N/A	related to MDJ1 - heat shock protein	-2.04429	2.63379e-05	Downregulated	yellow
UMAG_03580	#N/A	related to annexin XIV	-2.05117	0.0107808	Downregulated	burlywood
UMAG_00194	#N/A	hypothetical protein	-2.05544	5.77516e-07	Downregulated	#N/A
UMAG_01434	fer3	siderophore peptide synthetase involved in ferrichromeA biosynthesis	-2.05834	0.00103963	Downregulated	dark-green
UMAG_02390	#N/A	related to alpha	-2.06075	7.7759e-08	Downregulated	green
UMAG_05705	#N/A	hypothetical protein	-2.06191	4.39314e-05	Downregulated	dark-green
UMAG_11719	S4-3	probable ribosomal protein S4.e	-2.06437	0.0108767	Downregulated	yellow
UMAG_11103	rpl3	probable RPL3 - 60s ribosomal protein l3	-2.07256	0.00630117	Downregulated	yellow
UMAG_04268	#N/A	probable saccharopine dehydrogenase (NAD	-2.08611	0.00301718	Downregulated	burlywood
UMAG_04322	#N/A	hypothetical protein	-2.09471	0.0260761	Downregulated	red
UMAG_10334	khd9	probable 40S ribosomal protein S3	-2.10632	0.00448024	Downregulated	yellow
UMAG_11498	rpl4a	probable RPL4A - ribosomal protein L4-A	-2.11459	0.00748986	Downregulated	yellow
UMAG_10146	#N/A	probable CPC2 protein	-2.11738	0.00854661	Downregulated	yellow
UMAG_00896	Kin1	Kinesin-7a motor protein	-2.12516	0.000194103	Downregulated	yellow
UMAG_02640	#N/A	hypothetical protein	-2.13318	5.37477e-07	Downregulated	burlywood
UMAG_10104	gcy1	probable GCY1 - galactose-induced protein of aldo/keto reductase family	-2.13345	0.017432	Downregulated	yellow
UMAG_03724	#N/A	related to LHP1 - RNA binding protein	-2.14816	0.00527908	Downregulated	yellow
UMAG_05806	mef1	probable MEF1 - translation elongation factor G	-2.14909	0.0178703	Downregulated	yellow
UMAG_01209	ssc1	probable SSC1 - mitochondrial HSP70 member	-2.15219	0.0071541	Downregulated	yellow
UMAG_00292	#N/A	related to WD repeat protein PWP1	-2.16815	6.76442e-05	Downregulated	greenyellow
UMAG_01926	#N/A	related to DAL2 - allantoinase	-2.16905	5.09004e-06	Downregulated	pink
UMAG_00195	#N/A	hypothetical protein	-2.17957	2.86506e-08	Downregulated	beige
UMAG_00138	tuf1	probable TUF1 - translation elongation factor TU	-2.18197	0.01696	Downregulated	yellow
UMAG_10586	#N/A	probable serine hydroxymethyltransferase	-2.1844	0.000384565	Downregulated	yellow
UMAG_10326	#N/A	probable Mannose-1-phosphate guanylyltransferase	-2.19377	1.38115e-06	Downregulated	pink
UMAG_00026	#N/A	related to FK506-binding protein (FKBP)	-2.19461	0.0010761	Downregulated	yellow
UMAG_10205	#N/A	related to SGT2 û cochaperone	-2.19649	6.90425e-09	Downregulated	burlywood
UMAG_05586	#N/A	related to hydroxyquinol-1	-2.22582	0.0250728	Downregulated	cyan
UMAG_05848	#N/A	related to galactoside O-acetyltransferase	-2.23664	0.0083829	Downregulated	pink
UMAG_03547	#N/A	hypothetical protein	-2.24413	8.32351e-10	Downregulated	pink
UMAG_03764	#N/A	hypothetical protein	-2.25262	0.00219145	Downregulated	#N/A
UMAG_11592	#N/A	hypothetical protein	-2.25794	0.00791976	Downregulated	yellow
UMAG_06193	rrm70	related to NSR1 - nuclear localization sequence binding protein	-2.27887	0.00230985	Downregulated	yellow
UMAG_10526	ssb2	probable SSB2 - heat shock protein of HSP70 family	-2.30363	0.00578353	Downregulated	yellow
UMAG_05832	#N/A	probable heat shock protein 10 (chaperonin CPN10)	-2.32377	0.0184391	Downregulated	yellow
UMAG_05182	#N/A	hypothetical protein	-2.32546	0.000226583	Downregulated	yellow
UMAG_03791	hsp70	heat shock 70 kd protein 2	-2.32862	0.000117224	Downregulated	cyan
UMAG_11952	#N/A	probable heat shock protein 80 (C-terminal fragment)	-2.33005	0.000493341	Downregulated	yellow
UMAG_05023	hxt1	probable monosaccharide transporter	-2.33283	5.32421e-09	Downregulated	burlywood
UMAG_10976	#N/A	hypothetical protein	-2.34572	1.80169e-06	Downregulated	green
UMAG_11357	#N/A	hypothetical protein	-2.39354	0.000484795	Downregulated	salmon
UMAG_05602	#N/A	probable sugar transporter	-2.39368	0.0181436	Downregulated	cyan
UMAG_10452	#N/A	related to channel protein	-2.39536	3.3286e-06	Downregulated	beige
UMAG_11604	#N/A	related to Ferric reductase transmembrane component 1 precursor	-2.41335	0.00958241	Downregulated	dark-green
UMAG_11800	#N/A	probable heat shock protein Hsp88	-2.42194	3.2476e-05	Downregulated	yellow
UMAG_05131	#N/A	probable Acetoacetyl-CoA synthetase	-2.43386	0.00615701	Downregulated	burlywood
UMAG_01476	#N/A	related to HXT1 - Low-affinity hexose facilitator	-2.46535	0.00232924	Downregulated	salmon
UMAG_05831	#N/A	probable heat-shock protein hsp60	-2.47964	0.00252371	Downregulated	yellow
UMAG_00796	#N/A	hypothetical protein	-2.48475	5.29545e-07	Downregulated	beige
UMAG_10311	#N/A	hypothetical protein	-2.53397	5.76319e-18	Downregulated	dark-green
UMAG_02824	#N/A	related to diploid state maintenance protein chpA	-2.55984	2.70285e-10	Downregulated	pink
UMAG_10696	#N/A	related to AHA1 - stress-regulated cochaperone	-2.56549	0.000104049	Downregulated	yellow
UMAG_05718	#N/A	related to KRE6 - Beta-glucan synthase subunit	-2.57315	3.40338e-05	Downregulated	yellow
UMAG_01250	#N/A	probable delta-1-pyrroline-5-carboxylate dehydrogenase	-2.57427	5.20428e-05	Downregulated	beige
UMAG_01788	#N/A	related to deacetylase	-2.57579	1.06481e-06	Downregulated	light-green
UMAG_03992	dip1	Don3 interacting protein	-2.57759	0.000176775	Downregulated	yellow
UMAG_11932	#N/A	probable methylcrotonyl-CoA carboxylase beta chain	-2.60133	0.0117774	Downregulated	burlywood
UMAG_05366	#N/A	hypothetical protein	-2.63556	0.00933237	Downregulated	greenyellow
UMAG_03308	#N/A	probable Cytosol aminopeptidase	-2.70561	2.77344e-08	Downregulated	pink
UMAG_00424	#N/A	related to Choline dehydrogenase	-2.72229	6.09448e-07	Downregulated	pink
UMAG_03935	#N/A	related to fructosyl amino acid oxidase	-2.74708	2.44044e-14	Downregulated	yellow
UMAG_02057	sti1	probable STI1 - Hsp90 cochaperone	-2.79845	2.05316e-08	Downregulated	yellow
UMAG_04332	#N/A	related to DNAJ-like protein Psi	-2.80387	2.8549e-13	Downregulated	pink
UMAG_10815	#N/A	related to TNA1 - high affinity nicotinic acid plasma membrane permease	-2.85712	7.17919e-06	Downregulated	pink
UMAG_05979	#N/A	related to ferric reductase	-2.87037	0.0120083	Downregulated	dark-green
UMAG_01025	#N/A	hypothetical protein	-2.88024	0.00029189	Downregulated	beige
UMAG_02792	#N/A	related to CYS4 - cystathionine beta-synthase	-2.88643	2.52794e-11	Downregulated	salmon
UMAG_04939	#N/A	probable arginase	-2.95452	0.000169811	Downregulated	burlywood
UMAG_11944	gcy1	probable GCY1 - galactose-induced protein of aldo/keto reductase family	-2.96753	0.000500095	Downregulated	magenta
UMAG_03365	#N/A	hypothetical protein	-2.97052	1.89957e-14	Downregulated	beige
UMAG_06490	pho84	probable PHO84 - Inorganic phosphate permease	-3.07566	0.000147274	Downregulated	yellow
UMAG_05984	#N/A	probable glutamate dehydrogenase	-3.0926	2.36671e-05	Downregulated	dark-green
UMAG_11187	#N/A	related to ROT1 - molecular chaperone in the endoplasmic reticulum	-3.10782	5.40076e-05	Downregulated	light-cyan
UMAG_03664	#N/A	hypothetical protein	-3.13083	0.0156297	Downregulated	dark-green
UMAG_04114	pho8	probable PHO8 - repressible alkaline phosphatase vacuolar	-3.18242	5.33885e-06	Downregulated	dark-green
UMAG_00384	#N/A	hypothetical protein	-3.21152	1.15578e-08	Downregulated	yellow
UMAG_01009	#N/A	probable glycogen synthase	-3.22358	5.4423e-07	Downregulated	pink
UMAG_11735	#N/A	related to FES1 - Hsp70 nucleotide exchange factor	-3.24597	2.69535e-07	Downregulated	salmon
UMAG_12332	#N/A	hypothetical protein	-3.32736	2.86715e-08	Downregulated	burlywood
UMAG_05818	#N/A	probable chimeric spermidine synthase/saccharopine reductase	-3.34243	1.24574e-06	Downregulated	yellow
UMAG_06259	#N/A	probable U-snRNP-associated cyclophilin	-3.38359	3.17185e-05	Downregulated	yellow
UMAG_02774	#N/A	related to alternative oxidase precursor	-3.42401	3.3236e-11	Downregulated	burlywood
UMAG_11338	fer8	related to AIF1 - mitochondrial cell death effector	-3.45873	9.64615e-13	Downregulated	burlywood
UMAG_03470	#N/A	related to putative calcium P-type ATPase NCA-2	-3.58521	6.7687e-10	Downregulated	pink
UMAG_03881	#N/A	related to Heat shock protein Hsp20	-3.61997	2.46981e-05	Downregulated	light-cyan
UMAG_06430	#N/A	probable heat shock protein HSP104 (endopeptidase Clp ATP-binding chain HSP104)	-3.63934	2.6687e-16	Downregulated	dark-green
UMAG_04208	#N/A	hypothetical protein	-3.64794	5.35354e-22	Downregulated	light-cyan
UMAG_01431	#N/A	related to ATP-binding cassette transporter protein	-3.72299	3.68347e-06	Downregulated	burlywood
UMAG_03605	#N/A	related to Sucrose-6-phosphate hydrolase	-3.82085	3.12383e-05	Downregulated	yellow
UMAG_11956	#N/A	hypothetical protein (N-terminal fragment)	-3.86636	6.53694e-12	Downregulated	pink
UMAG_03908	#N/A	related to TPO1 - Vacuolar polyamine-H antiporter	-4.00526	7.71226e-05	Downregulated	salmon
UMAG_00029	#N/A	probable myo-inositol oxygenase	-4.09443	4.16963e-05	Downregulated	cyan
UMAG_10632	#N/A	related to ph-regulated antigen pra1 precursor	-4.2577	0.0187669	Downregulated	#N/A
UMAG_15043	#N/A	probable ENA2 - Plasma membrane P-type ATPase	-4.32283	1.96595e-09	Downregulated	beige
UMAG_00058	#N/A	hypothetical protein	-4.59234	5.6745e-16	Downregulated	yellow
UMAG_00647	#N/A	hypothetical protein	-4.63118	1.02905e-24	Downregulated	yellow
UMAG_04410	#N/A	probable siderophore iron transporter mirC	-4.68068	3.54038e-05	Downregulated	burlywood
UMAG_15026	#N/A	probable maltase	-4.71352	1.56055e-06	Downregulated	pink
UMAG_05811	#N/A	related to KRE6 - glucan synthase subunit	-4.91659	6.37361e-14	Downregulated	light-cyan
UMAG_03665	#N/A	probable aldehyde dehydrogenase family 7 member A1	-5.03461	1.62536e-07	Downregulated	dark-green
UMAG_04526	#N/A	hypothetical protein	-5.48354	6.35428e-18	Downregulated	pink
UMAG_00840	#N/A	hypothetical protein	-5.56371	2.34644e-47	Downregulated	burlywood
UMAG_00082	#N/A	hypothetical protein	-5.93402	2.03787e-09	Downregulated	dark-green
UMAG_04433	hum3	hydrophobin 3	-6.60795	2.60568e-06	Downregulated	#N/A
UMAG_00309	#N/A	hypothetical protein	-6.6809	1.46407e-39	Downregulated	red
UMAG_02763	#N/A	hypothetical protein	-6.708	1.87335e-17	Downregulated	burlywood
UMAG_05972	#N/A	probable Maltose permease	-6.97222	4.55695e-14	Downregulated	pink
UMAG_01432	fer5	related to N6-hydroxylysine acetyl transferase	-7.36211	4.39669e-20	Downregulated	burlywood
UMAG_11339	fer7	related to Siderophore iron transporter 3	-7.39613	8.68076e-29	Downregulated	burlywood
UMAG_15021	#N/A	related to TNA1 - high affinity nicotinic acid plasma membrane permease	-8.36596	1.33043e-24	Downregulated	burlywood
UMAG_01433	fer4	related to Enoyl-CoA hydratase	-11.1714	7.61124e-15	Downregulated	burlywood
(1) Significant Upregulated (log2FoldChange ≥ 0.5 , p-value < 0.05), Significant Downregulated (log2FoldChange ≤ 0.5 , p-value < 0.05)
(2) Data from Lanver et al., 2018
