# Supplementary material for: Systematic characterization of Ustilago maydis sirtuins shows Sir2 as a modulator of pathogenic gene expression
Source: Front Microbiol. 2023 Apr 11;14:1157990. doi: 10.3389/fmicb.2023.1157990 (PMC10126416; doi:10.3389/fmicb.2023.1157990)
Supplement: Supplementary file 7 [file Table_7_v1.XLSX]

## Sheet: Sheet 1
Table S7. Differentially expressed genes of U. maydis Ppit2:sir2 >1c compared to wild-type at 3 days post infection.
GeneID	Gene Name	PEDANT Annotation	log2FoldChange (Ppit2:sir2 >1c vs WT)	p-adj	Ppit2:sir2 >1c Expression (1)	Module (2)
UMAG_04503	#N/A	related to Alpha-N-acetylgalactosaminidase precursor	-4.28358	1.48717e-31	Downregulated	magenta
UMAG_02888	#N/A	related to ADH6 - NADPH-dependent alcohol dehydrogenase	-3.69569	3.73822e-14	Downregulated	cyan
UMAG_01830	#N/A	related to alpha-aminoadipate reductase	-3.62188	1.03961e-16	Downregulated	cyan
UMAG_10554	#N/A	hypothetical protein	-3.53417	5.95634e-07	Downregulated	cyan
UMAG_05764	#N/A	related to Malic acid transport protein	-3.43393	6.63147e-13	Downregulated	cyan
UMAG_02192	#N/A	hypothetical protein	-3.21202	5.49735e-09	Downregulated	cyan
UMAG_10233	#N/A	hypothetical protein	-3.15466	7.54163e-10	Downregulated	cyan
UMAG_05928	#N/A	hypothetical protein	-2.90553	2.90874e-09	Downregulated	cyan
UMAG_11443	#N/A	hypothetical protein	-2.72434	2.06353e-09	Downregulated	cyan
UMAG_06253	dur3-2	probable DUR3 - Urea permease	-2.60941	0.00123976	Downregulated	magenta
UMAG_12217	#N/A	hypothetical protein	-2.56847	3.01806e-08	Downregulated	cyan
UMAG_05968	opt3	related to peptide transporter Mtd1	-2.43317	2.10453e-05	Downregulated	cyan
UMAG_01241	#N/A	hypothetical protein	-2.34446	4.61631e-06	Downregulated	magenta
UMAG_10553	#N/A	hypothetical protein	-2.24265	0.000122852	Downregulated	cyan
UMAG_04039	#N/A	hypothetical protein	-2.21352	7.67373e-08	Downregulated	cyan
UMAG_06191	#N/A	hypothetical protein	-2.06336	5.44281e-05	Downregulated	cyan
UMAG_03416	crg1	carbon source-regulated protein (putative arabinase)	-2.01166	0.000550542	Downregulated	light-cyan
UMAG_00304	trp2	probable TRP2 - anthranilate synthase component I	-1.98325	3.70485e-06	Downregulated	cyan
UMAG_02887	#N/A	hypothetical protein	-1.94721	0.000660916	Downregulated	beige
UMAG_11250	mig2-3	Mig2-3	-1.93579	0.00526728	Downregulated	cyan
UMAG_02462	#N/A	hypothetical protein	-1.85917	5.44281e-05	Downregulated	cyan
UMAG_11172	fen2	probable FEN2 - Pantothenate permease	-1.85407	0.00118904	Downregulated	cyan
UMAG_01858	#N/A	related to CAR1 - Arginase	-1.83508	0.00727533	Downregulated	light-cyan
UMAG_11565	#N/A	hypothetical protein	-1.79804	0.0136989	Downregulated	salmon
UMAG_02473	#N/A	hypothetical protein	-1.77198	0.000478032	Downregulated	magenta
UMAG_10528	#N/A	related to STE6 - ABC transporter	-1.76773	0.000559106	Downregulated	magenta
UMAG_02140	eff1-10	effector family protein Eff1-10	-1.74591	0.00843613	Downregulated	magenta
UMAG_02984	#N/A	related to Dibenzothiophene desulfurization enzyme C	-1.73595	0.000550542	Downregulated	magenta
UMAG_01722	#N/A	hypothetical protein	-1.70929	0.00692338	Downregulated	magenta
UMAG_03389	#N/A	hypothetical protein	-1.69975	0.0296136	Downregulated	#N/A
UMAG_01378	#N/A	hypothetical protein	-1.65558	0.00692338	Downregulated	magenta
UMAG_11416	#N/A	hypothetical protein	-1.62329	0.0014146	Downregulated	cyan
UMAG_11564	#N/A	hypothetical protein	-1.5777	0.0014146	Downregulated	cyan
UMAG_02625	dur3-1	probable DUR3 - Urea permease	-1.56209	0.00238923	Downregulated	magenta
UMAG_05103	#N/A	probable sulfate adenylyltransferase	-1.51513	0.00189295	Downregulated	yellow
UMAG_01436	#N/A	hypothetical protein	-1.49522	0.0265981	Downregulated	cyan
UMAG_06179	mig2-2	Mig2-2	-1.44764	0.00760791	Downregulated	cyan
UMAG_05318	#N/A	hypothetical protein	-1.41415	0.00692338	Downregulated	cyan
UMAG_01832	#N/A	hypothetical protein	-1.41028	0.0318785	Downregulated	magenta
UMAG_05295	#N/A	hypothetical protein	-1.38344	0.0224603	Downregulated	cyan
UMAG_02404	#N/A	related to CAC2 - component of the chromatin assembly complex	-1.37771	0.022016	Downregulated	cyan
UMAG_11729	#N/A	hypothetical protein	-1.37424	0.0143605	Downregulated	magenta
UMAG_06180	mig2-4	Mig2-4	-1.3413	0.00311284	Downregulated	magenta
UMAG_02854	#N/A	hypothetical protein	-1.33712	0.0318785	Downregulated	cyan
UMAG_10418	#N/A	hypothetical protein	-1.31666	0.00991952	Downregulated	magenta
UMAG_11280	#N/A	hypothetical protein	-1.29869	0.0353862	Downregulated	magenta
UMAG_03691	#N/A	probable lysine-specific permease	-1.28106	0.0192203	Downregulated	magenta
UMAG_00955	#N/A	probable stearoyl-CoA desaturase	-1.27857	0.0210912	Downregulated	magenta
UMAG_06093	#N/A	related to UDP-galactose transporter	-1.22607	0.0353862	Downregulated	cyan
UMAG_06181	mig2-5	Mig2-5	-1.15718	0.0423511	Downregulated	magenta
UMAG_00816	#N/A	probable thiamine biosynthesis protein nmt1	-1.09931	0.0307724	Downregulated	magenta
UMAG_05602	#N/A	probable sugar transporter	1.13279	0.0423511	Upregulated	cyan
UMAG_01244	#N/A	hypothetical protein	1.17691	0.0423511	Upregulated	light-cyan
UMAG_00664	#N/A	hypothetical protein	1.21723	0.0423511	Upregulated	magenta
UMAG_04304	#N/A	related to allantoate permease	1.23491	0.0469279	Upregulated	red
UMAG_06012	#N/A	probable general amino acid permease	1.31325	0.0149342	Upregulated	light-cyan
UMAG_11552	#N/A	hypothetical protein	1.34329	0.0112637	Upregulated	dark-green
UMAG_11830	#N/A	related to MZM1 û protein required for assembly of the cytochrome bc1 complex	1.42982	0.0307724	Upregulated	yellow
UMAG_05396	pig4	related to PHO84 - high-affinity inorganic phosphate transporter	1.45774	0.0378138	Upregulated	light-cyan
UMAG_03744	ten1	hypothetical protein	1.4644	0.0262857	Upregulated	magenta
UMAG_04094	#N/A	hypothetical protein	1.47011	0.00123976	Upregulated	magenta
UMAG_05721	#N/A	hypothetical protein	1.49013	0.00123976	Upregulated	cyan
UMAG_02743	#N/A	hypothetical protein	1.53902	0.0192203	Upregulated	dark-green
UMAG_00082	#N/A	hypothetical protein	1.55086	0.0192203	Upregulated	dark-green
UMAG_03658	#N/A	hypothetical protein	1.55621	0.0136989	Upregulated	pink
UMAG_02297	#N/A	hypothetical protein	1.5804	0.0318785	Upregulated	cyan
UMAG_01934	Erg2	C-8 sterol isomerase	1.61523	0.0014146	Upregulated	yellow
UMAG_10242	#N/A	hypothetical protein	1.63723	0.00426748	Upregulated	red
UMAG_02537	#N/A	hypothetical protein	1.64342	0.0490788	Upregulated	cyan
UMAG_05780	#N/A	hypothetical protein	1.66287	0.00150094	Upregulated	magenta
UMAG_04292	#N/A	hypothetical protein	1.67887	0.00413157	Upregulated	red
UMAG_05880	erg25	probable ERG25 - C-4 methyl sterol oxidase	1.69961	9.28142e-05	Upregulated	magenta
UMAG_00154	#N/A	related to Para-nitrobenzyl esterase	1.70595	0.0459346	Upregulated	light-cyan
UMAG_02540	#N/A	hypothetical protein	1.72904	0.00692338	Upregulated	magenta
UMAG_03231	#N/A	hypothetical protein	1.73425	0.00123976	Upregulated	cyan
UMAG_04998	#N/A	hypothetical protein	1.73605	0.0118209	Upregulated	cyan
UMAG_12302	#N/A	hypothetical protein	1.74284	0.00165227	Upregulated	magenta
UMAG_03881	#N/A	related to Heat shock protein Hsp20	1.76339	0.00434502	Upregulated	light-cyan
UMAG_05344	#N/A	hypothetical protein	1.80976	0.00895293	Upregulated	beige
UMAG_11080	#N/A	hypothetical protein	1.89148	0.0192203	Upregulated	beige
UMAG_11789	#N/A	hypothetical protein	2.01502	0.000765494	Upregulated	red
UMAG_02299	#N/A	hypothetical protein	2.1118	0.0014146	Upregulated	cyan
UMAG_05443	#N/A	hypothetical protein	2.11192	0.00692338	Upregulated	beige
UMAG_05243	#N/A	hypothetical protein	2.15235	0.000122852	Upregulated	#N/A
UMAG_01334	#N/A	hypothetical protein	2.33137	9.28142e-05	Upregulated	cyan
UMAG_11935	#N/A	hypothetical protein	2.39508	7.73529e-06	Upregulated	dark-green
UMAG_11773	#N/A	hypothetical protein	2.49285	0.000318844	Upregulated	magenta
UMAG_03392	#N/A	hypothetical protein	2.59718	0.000246437	Upregulated	dark-green
UMAG_03663	#N/A	probable uracil permease	2.85556	7.73529e-06	Upregulated	dark-green
UMAG_05068	#N/A	probable Arylsulfatase	3.10686	0.000355894	Upregulated	magenta
UMAG_00844	sdh2	succinate dehydrogenase [ubiquinone] iron-sulfur protein	3.27409	4.54533e-21	Upregulated	burlywood
UMAG_00963	sir2	related to HST1 - silencing protein	7.47706	1.88994e-93	Upregulated	pink
(1) Significant Upregulated (log2FoldChange ≥ 0.5 , p-value < 0.05), Significant Downregulated (log2FoldChange ≤ 0.5 , p-value < 0.05)
(2) Data from Lanver et al., 2018
