# Supplementary material for: Systematic characterization of Ustilago maydis sirtuins shows Sir2 as a modulator of pathogenic gene expression
Source: Front Microbiol. 2023 Apr 11;14:1157990. doi: 10.3389/fmicb.2023.1157990 (PMC10126416; doi:10.3389/fmicb.2023.1157990)
Supplement: Supplementary file 8 [file Table_8_v1.XLSX]

## Sheet: Sheet 1
Table S8. Differentially expressed genes of U. maydis wild-type 3 days after infection compared to axenic condition.
GeneID	Gene Name	PEDANT Annotation	log2FoldChange (WT at 3dpi vs WT Axenic)	p-adj	Expression at 3dpi (1)	Module (2)
UMAG_11443	#N/A	hypothetical protein	19.1257	9.43275e-35	Upregulated	cyan
UMAG_03202	#N/A	hypothetical protein	18.5535	2.30868e-34	Upregulated	magenta
UMAG_06180	mig2-4	Mig2-4	18.4361	8.97427e-33	Upregulated	magenta
UMAG_06181	mig2-5	Mig2-5	18.3312	1.13494e-32	Upregulated	magenta
UMAG_10418	#N/A	hypothetical protein	18.1572	7.96402e-32	Upregulated	magenta
UMAG_06179	mig2-2	Mig2-2	17.7072	1.25197e-55	Upregulated	cyan
UMAG_06126	mig2-6	Mig2-6	17.5968	2.25634e-73	Upregulated	magenta
UMAG_03223	mig1	Mig1 protein	17.3349	7.89453e-29	Upregulated	magenta
UMAG_03748	#N/A	hypothetical protein	16.8786	2.70909e-28	Upregulated	magenta
UMAG_05318	#N/A	hypothetical protein	16.4478	1.53348e-24	Upregulated	cyan
UMAG_11416	#N/A	hypothetical protein	16.3202	1.128e-25	Upregulated	cyan
UMAG_01820	#N/A	hypothetical protein	16.2626	3.49259e-106	Upregulated	magenta
UMAG_03046	#N/A	hypothetical protein	16.087	7.8856e-22	Upregulated	cyan
UMAG_05306	#N/A	hypothetical protein	16.0484	2.6883e-24	Upregulated	cyan
UMAG_02538	#N/A	hypothetical protein	16.0277	4.19e-24	Upregulated	cyan
UMAG_05928	#N/A	hypothetical protein	16.0203	8.46636e-25	Upregulated	cyan
UMAG_05300	#N/A	hypothetical protein	15.9774	1.27395e-24	Upregulated	magenta
UMAG_12216	#N/A	related to Mig1 protein	15.9132	1.59751e-23	Upregulated	magenta
UMAG_12215	#N/A	hypothetical protein	15.7638	8.46636e-25	Upregulated	magenta
UMAG_10553	#N/A	hypothetical protein	15.7041	3.42257e-23	Upregulated	cyan
UMAG_04039	#N/A	hypothetical protein	15.6515	1.81153e-24	Upregulated	cyan
UMAG_01377	#N/A	hypothetical protein	15.5553	2.32874e-23	Upregulated	magenta
UMAG_02854	#N/A	hypothetical protein	15.5171	1.39705e-39	Upregulated	cyan
UMAG_01302	#N/A	hypothetical protein	15.4637	2.3241e-23	Upregulated	magenta
UMAG_05295	#N/A	hypothetical protein	15.3901	2.95655e-23	Upregulated	cyan
UMAG_12217	#N/A	hypothetical protein	15.3561	8.857e-79	Upregulated	cyan
UMAG_11060	#N/A	hypothetical protein	15.34	4.80741e-23	Upregulated	magenta
UMAG_02473	#N/A	hypothetical protein	15.3378	2.33376e-22	Upregulated	magenta
UMAG_04343	#N/A	related to fruiting body protein SC7 precursor	15.1654	1.06357e-22	Upregulated	magenta
UMAG_02196	#N/A	hypothetical protein	15.1006	7.43082e-69	Upregulated	magenta
UMAG_06223	#N/A	hypothetical protein	15.0433	6.90543e-23	Upregulated	magenta
UMAG_02535	#N/A	hypothetical protein	14.8858	1.46602e-20	Upregulated	cyan
UMAG_05305	#N/A	hypothetical protein	14.7114	1.04486e-20	Upregulated	cyan
UMAG_00628	#N/A	hypothetical protein	14.6816	5.0898e-123	Upregulated	magenta
UMAG_03274	rsp3	hypothetical protein	14.5263	1.44162e-215	Upregulated	magenta
UMAG_02136	eff1-6	effector family protein Eff1-6	14.483	3.62328e-19	Upregulated	magenta
UMAG_05314	#N/A	hypothetical protein	14.2053	8.18173e-19	Upregulated	cyan
UMAG_11417	#N/A	hypothetical protein	14.1157	1.37791e-16	Upregulated	magenta
UMAG_01297	#N/A	hypothetical protein	14.1134	1.67198e-66	Upregulated	magenta
UMAG_01235	#N/A	hypothetical protein	14.0863	2.10046e-17	Upregulated	cyan
UMAG_05824	#N/A	hypothetical protein	14.0844	9.30042e-46	Upregulated	cyan
UMAG_03752	#N/A	hypothetical protein	13.9378	8.77703e-17	Upregulated	magenta
UMAG_11415	#N/A	hypothetical protein	13.9094	1.97081e-10	Upregulated	cyan
UMAG_06127	#N/A	hypothetical protein	13.8982	2.8885e-19	Upregulated	magenta
UMAG_03747	#N/A	hypothetical protein	13.8461	6.25446e-18	Upregulated	cyan
UMAG_03201	#N/A	hypothetical protein	13.805	3.32716e-19	Upregulated	magenta
UMAG_06290	#N/A	hypothetical protein	13.767	9.19145e-20	Upregulated	magenta
UMAG_05929	#N/A	hypothetical protein	13.7353	5.94722e-18	Upregulated	cyan
UMAG_10233	#N/A	hypothetical protein	13.7198	2.38584e-52	Upregulated	cyan
UMAG_01690	#N/A	hypothetical protein	13.7037	1.06195e-101	Upregulated	magenta
UMAG_02549	biz1	b-induced zinc finger protein	13.6874	6.7534e-19	Upregulated	magenta
UMAG_10403	#N/A	hypothetical protein	13.6774	9.95656e-93	Upregulated	magenta
UMAG_11940	#N/A	hypothetical protein	13.5654	1.09494e-42	Upregulated	cyan
UMAG_10554	#N/A	hypothetical protein	13.5469	7.46293e-18	Upregulated	cyan
UMAG_03313	eff1-3	effector family protein Eff1-3	13.5387	9.2527e-19	Upregulated	magenta
UMAG_01829	erc1	related to alpha-L-arabinofuranosidase I precursor	13.493	1.78586e-195	Upregulated	magenta
UMAG_05819	#N/A	hypothetical protein	13.4619	4.79879e-15	Upregulated	magenta
UMAG_04503	#N/A	related to Alpha-N-acetylgalactosaminidase precursor	13.4219	1.29875e-66	Upregulated	magenta
UMAG_06178	mig2-1	Mig2-1	13.3807	8.57511e-18	Upregulated	cyan
UMAG_00027	#N/A	hypothetical protein	13.3566	1.85803e-218	Upregulated	magenta
UMAG_03389	#N/A	hypothetical protein	13.3467	3.24561e-16	Upregulated	#N/A
UMAG_05311	#N/A	hypothetical protein	13.3328	1.71366e-17	Upregulated	cyan
UMAG_04014T0	#N/A	#N/A	13.0816	3.37747e-73	Upregulated	#N/A
UMAG_02625	dur3-1	probable DUR3 - Urea permease	12.9786	3.19204e-31	Upregulated	magenta
UMAG_05930	#N/A	hypothetical protein	12.962	5.41262e-17	Upregulated	magenta
UMAG_01301	#N/A	hypothetical protein	12.8253	3.22406e-16	Upregulated	magenta
UMAG_01239	#N/A	hypothetical protein	12.7604	3.12611e-16	Upregulated	magenta
UMAG_00558	#N/A	hypothetical protein	12.6334	3.70584e-30	Upregulated	magenta
UMAG_04035	#N/A	hypothetical protein	12.5878	3.28248e-74	Upregulated	cyan
UMAG_01300	#N/A	hypothetical protein	12.5179	3.27936e-16	Upregulated	magenta
UMAG_02984	#N/A	related to Dibenzothiophene desulfurization enzyme C	12.4888	1.20664e-50	Upregulated	magenta
UMAG_03745	#N/A	hypothetical protein	12.4539	2.24083e-14	Upregulated	magenta
UMAG_05548	#N/A	related to L-ascorbate oxidase precursor	12.4419	5.096e-28	Upregulated	magenta
UMAG_05097	#N/A	related to secreted aspartic protease 2	12.4222	5.79265e-54	Upregulated	magenta
UMAG_01240	#N/A	hypothetical protein	12.4184	4.63288e-26	Upregulated	magenta
UMAG_11062	#N/A	hypothetical protein	12.3844	2.08669e-29	Upregulated	magenta
UMAG_02537	#N/A	hypothetical protein	12.3838	7.30152e-13	Upregulated	cyan
UMAG_01241	#N/A	hypothetical protein	12.3677	4.00869e-16	Upregulated	magenta
UMAG_03746	#N/A	hypothetical protein	12.339	3.63633e-12	Upregulated	cyan
UMAG_04185	#N/A	hypothetical protein	12.3032	1.19681e-38	Upregulated	magenta
UMAG_11763	#N/A	related to acetylxylan esterase	12.2377	5.22857e-51	Upregulated	cyan
UMAG_02523	egl2	related to Endoglucanase 1 precursor	12.2307	2.98389e-79	Upregulated	magenta
UMAG_01298	#N/A	hypothetical protein	12.21	2.21811e-14	Upregulated	cyan
UMAG_02194	#N/A	hypothetical protein	12.2098	6.39549e-15	Upregulated	red
UMAG_05948	#N/A	hypothetical protein	12.1918	8.36747e-67	Upregulated	magenta
UMAG_05964	#N/A	related to esterase	12.073	5.74224e-51	Upregulated	cyan
UMAG_06315	#N/A	hypothetical protein	12.0623	2.3098e-187	Upregulated	magenta
UMAG_01287	#N/A	hypothetical protein	12.046	9.22499e-26	Upregulated	cyan
UMAG_10115	#N/A	hypothetical protein	12.0238	2.85141e-15	Upregulated	red
UMAG_02193	#N/A	hypothetical protein	11.9834	1.13133e-26	Upregulated	cyan
UMAG_01734	#N/A	hypothetical protein	11.9591	3.63623e-15	Upregulated	magenta
UMAG_02295	#N/A	hypothetical protein	11.8978	6.12618e-13	Upregulated	cyan
UMAG_05027	#N/A	hypothetical protein	11.7893	1.04071e-09	Upregulated	cyan
UMAG_11484	#N/A	hypothetical protein	11.7753	1.7351e-68	Upregulated	cyan
UMAG_10556	tin3	hypothetical protein	11.6982	3.11121e-26	Upregulated	magenta
UMAG_12015	#N/A	hypothetical protein	11.5907	8.06389e-14	Upregulated	red
UMAG_12257	#N/A	hypothetical protein	11.5877	4.93056e-87	Upregulated	magenta
UMAG_02853	#N/A	hypothetical protein	11.5875	1.05246e-13	Upregulated	magenta
UMAG_06076	#N/A	related to quinate transport protein	11.5804	2.40769e-45	Upregulated	magenta
UMAG_04816	egl3	related to Endoglucanase 1 precursor	11.5708	6.576e-42	Upregulated	magenta
UMAG_01523	fox1	Forkhead transcription factor required for pathogenic development	11.5032	1.38607e-18	Upregulated	cyan
UMAG_02157	#N/A	hypothetical protein	11.4569	7.92728e-64	Upregulated	light-cyan
UMAG_05299	#N/A	hypothetical protein	11.4092	4.40024e-26	Upregulated	cyan
UMAG_05312	#N/A	hypothetical protein	11.3733	1.69203e-22	Upregulated	cyan
UMAG_03563	#N/A	hypothetical protein	11.3632	6.41414e-12	Upregulated	#N/A
UMAG_05247	#N/A	related to methylcrotonyl-CoA carboxylase beta chain	11.3508	1.89146e-09	Upregulated	red
UMAG_04038	#N/A	hypothetical protein	11.3376	7.47467e-67	Upregulated	cyan
UMAG_02379	#N/A	hypothetical protein	11.3011	9.14734e-49	Upregulated	magenta
UMAG_03294	#N/A	hypothetical protein	11.2184	9.95656e-93	Upregulated	magenta
UMAG_05861	#N/A	related to FET5 - multicopper oxidase	11.1666	2.74057e-76	Upregulated	cyan
UMAG_04557	#N/A	hypothetical protein	11.1443	6.09145e-16	Upregulated	red
UMAG_06222	#N/A	hypothetical protein	11.1427	5.22692e-81	Upregulated	magenta
UMAG_01299	#N/A	hypothetical protein	11.1285	1.52008e-12	Upregulated	magenta
UMAG_10076	#N/A	hypothetical protein	11.0618	1.58386e-14	Upregulated	cyan
UMAG_03751	#N/A	hypothetical protein	11.0377	3.65401e-38	Upregulated	cyan
UMAG_05294	#N/A	hypothetical protein	10.9483	2.72044e-10	Upregulated	red
UMAG_10055	#N/A	related to gamma-glutamyltransferase	10.9463	3.87681e-48	Upregulated	magenta
UMAG_11778	#N/A	hypothetical protein	10.9391	5.51092e-09	Upregulated	light-cyan
UMAG_11058	#N/A	hypothetical protein	10.9083	3.40159e-12	Upregulated	cyan
UMAG_00441	#N/A	hypothetical protein	10.9067	5.10489e-11	Upregulated	magenta
UMAG_05302	tin2	hypothetical protein	10.8663	3.95779e-12	Upregulated	light-green
UMAG_05803	#N/A	related to acid phosphatase	10.8662	6.24861e-24	Upregulated	magenta
UMAG_01238	#N/A	hypothetical protein	10.8589	1.19656e-21	Upregulated	cyan
UMAG_02215	#N/A	related to dibenzothiophene desulfurizing enzyme	10.8161	7.71437e-34	Upregulated	magenta
UMAG_01987	pep1	hypothetical protein	10.7999	6.11893e-43	Upregulated	magenta
UMAG_05812	#N/A	related to Cyclohexanone monooxygenase	10.7659	3.52758e-36	Upregulated	light-cyan
UMAG_04106	#N/A	related to O-methyltransferase B	10.7282	6.71914e-06	Upregulated	light-cyan
UMAG_04815	#N/A	hypothetical protein	10.7105	2.17214e-25	Upregulated	cyan
UMAG_05308	#N/A	hypothetical protein	10.6933	7.08135e-10	Upregulated	cyan
UMAG_10545	#N/A	hypothetical protein	10.6484	1.16552e-06	Upregulated	red
UMAG_12058	#N/A	hypothetical protein (C-terminal fragment)	10.6131	1.40934e-11	Upregulated	#N/A
UMAG_04891	#N/A	hypothetical protein	10.6033	1.13227e-10	Upregulated	cyan
UMAG_12238	#N/A	hypothetical protein	10.5724	1.78725e-11	Upregulated	red
UMAG_01689	#N/A	hypothetical protein	10.4849	5.52882e-38	Upregulated	magenta
UMAG_11057	opt2	related to OPT1 - High-affinity glutathione transporter	10.45	5.79276e-31	Upregulated	magenta
UMAG_10529	#N/A	hypothetical protein	10.3751	5.51871e-60	Upregulated	red
UMAG_05528	#N/A	hypothetical protein	10.3738	2.44941e-77	Upregulated	magenta
UMAG_05495	#N/A	hypothetical protein	10.3729	2.73614e-166	Upregulated	magenta
UMAG_02293	#N/A	hypothetical protein	10.3722	3.21406e-28	Upregulated	cyan
UMAG_02423	#N/A	hypothetical protein	10.3707	6.98592e-42	Upregulated	cyan
UMAG_03749	#N/A	hypothetical protein	10.3466	1.6972e-24	Upregulated	cyan
UMAG_05931	#N/A	hypothetical protein	10.3297	1.46096e-10	Upregulated	magenta
UMAG_05317	#N/A	hypothetical protein	10.3212	1.20016e-09	Upregulated	magenta
UMAG_01236	#N/A	hypothetical protein	10.2626	5.23959e-51	Upregulated	cyan
UMAG_10169	#N/A	hypothetical protein	10.2145	1.47526e-10	Upregulated	cyan
UMAG_10555	#N/A	hypothetical protein	10.208	7.60112e-10	Upregulated	cyan
UMAG_03750	#N/A	hypothetical protein	10.2036	3.48135e-31	Upregulated	magenta
UMAG_10981	#N/A	hypothetical protein (C-terminal fragment)	10.2023	2.03449e-10	Upregulated	magenta
UMAG_03388	#N/A	hypothetical protein	10.1663	2.45857e-10	Upregulated	cyan
UMAG_05562	#N/A	related to stress response protein rds1p	10.1393	4.88252e-20	Upregulated	#N/A
UMAG_04033	#N/A	hypothetical protein	10.124	8.2058e-09	Upregulated	cyan
UMAG_00825	#N/A	hypothetical protein	10.0577	9.61918e-08	Upregulated	#N/A
UMAG_11061	#N/A	hypothetical protein	10.0523	6.43117e-61	Upregulated	magenta
UMAG_12313	#N/A	hypothetical protein	10.0506	8.17247e-89	Upregulated	magenta
UMAG_01375	pit2	cysteine-protease inhibitor	9.99442	6.88237e-91	Upregulated	magenta
UMAG_02475	stp1	hypothetical protein	9.98617	8.96001e-78	Upregulated	magenta
UMAG_12258	#N/A	hypothetical protein	9.97198	8.36347e-15	Upregulated	magenta
UMAG_03924	rep1	repellent protein 1 precursor	9.97044	5.84841e-162	Upregulated	light-cyan
UMAG_03231	#N/A	hypothetical protein	9.93229	7.87726e-31	Upregulated	cyan
UMAG_12256	#N/A	hypothetical protein	9.91307	3.54691e-72	Upregulated	magenta
UMAG_00538	#N/A	hypothetical protein	9.91125	1.65496e-90	Upregulated	magenta
UMAG_11729	#N/A	hypothetical protein	9.90573	1.417e-62	Upregulated	magenta
UMAG_01360	#N/A	hypothetical protein	9.90186	1.04825e-07	Upregulated	#N/A
UMAG_01716	#N/A	hypothetical protein	9.89328	3.4661e-15	Upregulated	cyan
UMAG_04696	#N/A	hypothetical protein	9.87957	2.13292e-10	Upregulated	light-cyan
UMAG_03406	#N/A	hypothetical protein	9.85831	1.19408e-09	Upregulated	red
UMAG_02727	#N/A	probable lysozyme	9.83418	1.78819e-19	Upregulated	red
UMAG_04358	#N/A	hypothetical protein	9.81778	2.38882e-52	Upregulated	magenta
UMAG_02192	#N/A	hypothetical protein	9.81319	1.20857e-44	Upregulated	cyan
UMAG_06332	egl1	endoglucanase 1 precursor (egl1)	9.81305	9.47157e-90	Upregulated	magenta
UMAG_04481	#N/A	related to ADH2 - Alcohol dehydrogenase II	9.78967	1.32473e-08	Upregulated	magenta
UMAG_02852	#N/A	hypothetical protein	9.76212	9.71502e-09	Upregulated	magenta
UMAG_02466	#N/A	hypothetical protein	9.76147	2.86051e-24	Upregulated	magenta
UMAG_06085	#N/A	related to ATO2 - putative transmembrane protein involved in export of ammonia	9.73118	7.1611e-125	Upregulated	red
UMAG_04422	#N/A	related to endo-1	9.72042	1.92037e-135	Upregulated	magenta
UMAG_03474	#N/A	related to TNA1 - high affinity nicotinic acid plasma membrane permease	9.70339	3.19297e-114	Upregulated	magenta
UMAG_01374	pit1	membrane protein involved in tumour formation	9.68433	6.76922e-136	Upregulated	magenta
UMAG_00792	#N/A	hypothetical protein	9.6667	2.71785e-103	Upregulated	magenta
UMAG_04929	#N/A	hypothetical protein	9.66473	4.29499e-09	Upregulated	#N/A
UMAG_05889	ump2	high affinity ammonium transporter	9.62831	2.78193e-98	Upregulated	magenta
UMAG_12281	#N/A	hypothetical protein	9.61548	1.66034e-63	Upregulated	magenta
UMAG_00824	#N/A	hypothetical protein	9.60798	1.88284e-09	Upregulated	red
UMAG_02826	#N/A	hypothetical protein	9.60354	6.97561e-31	Upregulated	red
UMAG_01237	#N/A	hypothetical protein	9.53628	2.50043e-54	Upregulated	cyan
UMAG_12052	bE1	b mating type locus	9.52046	2.72248e-32	Upregulated	magenta
UMAG_00032	#N/A	hypothetical protein	9.51875	5.84411e-27	Upregulated	magenta
UMAG_04101	#N/A	related to BAS1 - transcription factor	9.50985	5.25598e-07	Upregulated	cyan
UMAG_02382	mfa1	a1-specific pheromone [mating factor a1]	9.46431	1.6375e-51	Upregulated	magenta
UMAG_04309	afu3	probable Alpha-L-arabinofuranosidase precursor	9.43554	9.55254e-106	Upregulated	magenta
UMAG_10557	#N/A	hypothetical protein	9.43227	6.6631e-30	Upregulated	magenta
UMAG_00795	#N/A	hypothetical protein	9.41311	2.21968e-74	Upregulated	magenta
UMAG_02298	#N/A	hypothetical protein	9.33667	2.85087e-16	Upregulated	cyan
UMAG_04928	hdp2	hypothetical protein	9.3251	2.67115e-86	Upregulated	magenta
UMAG_03154	#N/A	hypothetical protein	9.29405	2.28803e-23	Upregulated	cyan
UMAG_03821	#N/A	hypothetical protein	9.27995	2.40127e-42	Upregulated	magenta
UMAG_00629	#N/A	hypothetical protein	9.2789	1.50933e-49	Upregulated	magenta
UMAG_02474	#N/A	hypothetical protein	9.26516	4.46229e-28	Upregulated	magenta
UMAG_02294	#N/A	hypothetical protein	9.2533	0.0188043	Upregulated	cyan
UMAG_04109	#N/A	related to Cytochrome P450	9.25024	5.43068e-05	Upregulated	#N/A
UMAG_05104	#N/A	hypothetical protein	9.2239	1.42946e-133	Upregulated	red
UMAG_06221	#N/A	hypothetical protein	9.1937	7.50642e-59	Upregulated	cyan
UMAG_02925	#N/A	hypothetical protein	9.17568	1.68211e-66	Upregulated	magenta
UMAG_00205	#N/A	related to HSP12 - heat shock protein	9.16953	9.1041e-23	Upregulated	light-cyan
UMAG_06084	#N/A	hypothetical protein	9.16303	3.7897e-88	Upregulated	red
UMAG_04257	#N/A	hypothetical protein	9.15741	4.37092e-07	Upregulated	#N/A
UMAG_03115	mmf1	Major Facilitator invovled in MEL transport	9.15578	3.8429e-16	Upregulated	red
UMAG_02135	eff1-5	effector family protein Eff1-5	9.11788	1.27456e-20	Upregulated	magenta
UMAG_05731	cmu1	secreted chorismate mutase	9.11697	4.07673e-32	Upregulated	magenta
UMAG_01897	#N/A	hypothetical protein	9.10717	4.63999e-43	Upregulated	magenta
UMAG_04601	#N/A	hypothetical protein	9.10687	2.60269e-56	Upregulated	magenta
UMAG_05079	ctp1	probable CTP1 - Mitochondrial citrate transporter - member of the mitochondrial carrier (MCF) family	9.08587	1.44065e-10	Upregulated	light-cyan
UMAG_11155	#N/A	hypothetical protein	9.06734	4.4357e-08	Upregulated	magenta
UMAG_03744	ten1	hypothetical protein	9.0247	4.27363e-33	Upregulated	magenta
UMAG_02533	#N/A	hypothetical protein	9.00845	1.13606e-25	Upregulated	cyan
UMAG_03397	#N/A	hypothetical protein	8.98662	2.67336e-28	Upregulated	magenta
UMAG_05170	#N/A	probable formate dehydrogenase	8.94021	1.94023e-24	Upregulated	light-cyan
UMAG_04315	#N/A	hypothetical protein	8.93131	0.0293079	Upregulated	#N/A
UMAG_03065	#N/A	hypothetical protein	8.92746	7.12093e-84	Upregulated	red
UMAG_02770	#N/A	hypothetical protein	8.92725	1.97318e-73	Upregulated	cyan
UMAG_05932	#N/A	hypothetical protein	8.91011	8.64668e-57	Upregulated	magenta
UMAG_02138	eff1-8	effector family protein Eff1-8	8.89306	1.00789e-21	Upregulated	magenta
UMAG_01855	#N/A	hypothetical protein	8.88009	2.83348e-12	Upregulated	light-cyan
UMAG_03404	#N/A	hypothetical protein	8.8354	2.89357e-08	Upregulated	red
UMAG_00794	#N/A	hypothetical protein	8.82518	2.84699e-07	Upregulated	cyan
UMAG_04342	#N/A	hypothetical protein	8.80839	5.41037e-66	Upregulated	magenta
UMAG_01779	#N/A	hypothetical protein	8.79182	5.64888e-11	Upregulated	red
UMAG_05791	#N/A	related to Cytochrome P450	8.78835	9.39126e-48	Upregulated	light-cyan
UMAG_10500	#N/A	hypothetical protein	8.76906	6.39918e-12	Upregulated	cyan
UMAG_03416	crg1	carbon source-regulated protein (putative arabinase)	8.76893	2.41944e-28	Upregulated	light-cyan
UMAG_02137	eff1-7	effector family protein Eff1-7	8.7538	5.29031e-25	Upregulated	magenta
UMAG_03117	#N/A	Erythritol-mannosyl-transferase invovled in MEL production	8.74641	2.5042e-10	Upregulated	red
UMAG_03105	#N/A	hypothetical protein	8.67761	1.21458e-104	Upregulated	magenta
UMAG_05927	#N/A	hypothetical protein	8.66743	1.1581e-11	Upregulated	cyan
UMAG_01830	#N/A	related to alpha-aminoadipate reductase	8.66634	5.79267e-74	Upregulated	cyan
UMAG_05310	#N/A	hypothetical protein	8.65311	2.38909e-07	Upregulated	cyan
UMAG_11105	#N/A	related to nitrate transporter	8.63921	1.8441e-14	Upregulated	red
UMAG_05319	#N/A	hypothetical protein	8.61125	5.03713e-22	Upregulated	cyan
UMAG_12287	#N/A	hypothetical protein (N-terminal fragment)	8.59967	8.46643e-07	Upregulated	#N/A
UMAG_12315	#N/A	hypothetical protein	8.57912	3.99027e-06	Upregulated	#N/A
UMAG_05074	#N/A	probable Cytochrome P450 monooxygenase/Phenylacetate hydroxylase	8.57278	8.56584e-17	Upregulated	light-cyan
UMAG_04130	dik6	Dik6	8.5445	1.12732e-96	Upregulated	red
UMAG_06514	#N/A	hypothetical protein	8.52285	1.98158e-07	Upregulated	light-green
UMAG_02888	#N/A	related to ADH6 - NADPH-dependent alcohol dehydrogenase	8.49943	2.78852e-39	Upregulated	cyan
UMAG_12197	stp4	hypothetical protein	8.46917	1.98504e-58	Upregulated	magenta
UMAG_11580	hobS	retrotransposon HobS hobase (N-terminal fragment)	8.40772	7.1185e-05	Upregulated	red
UMAG_04778	nlt1	hypothetical protein	8.40179	9.41579e-47	Upregulated	cyan
UMAG_10070	#N/A	related to Benzoate 4-monooxygenase	8.40002	7.0694e-52	Upregulated	magenta
UMAG_04974	#N/A	hypothetical protein	8.37116	2.39529e-41	Upregulated	light-cyan
UMAG_01234	#N/A	hypothetical protein	8.36143	9.55124e-28	Upregulated	red
UMAG_00793	#N/A	hypothetical protein	8.34812	5.44428e-48	Upregulated	light-green
UMAG_11506	#N/A	hypothetical protein	8.34094	4.28766e-58	Upregulated	red
UMAG_11059	#N/A	hypothetical protein	8.3065	8.58667e-06	Upregulated	#N/A
UMAG_12178	#N/A	related to 5-carboxyvanillate decarboxylase	8.29535	5.94952e-48	Upregulated	magenta
UMAG_05593	#N/A	hypothetical protein	8.2801	1.4399e-46	Upregulated	light-cyan
UMAG_05704	#N/A	hypothetical protein	8.22366	1.0179e-45	Upregulated	light-cyan
UMAG_05303	#N/A	hypothetical protein	8.2202	9.01561e-06	Upregulated	light-green
UMAG_04034	#N/A	hypothetical protein	8.21643	9.90583e-17	Upregulated	cyan
UMAG_02851	#N/A	hypothetical protein	8.19263	1.04577e-23	Upregulated	magenta
UMAG_03148	#N/A	related to ATP-binding cassette protein (ABC) transporter	8.177	2.64811e-53	Upregulated	light-cyan
UMAG_04998	#N/A	hypothetical protein	8.17496	2.13629e-14	Upregulated	cyan
UMAG_05249	#N/A	hypothetical protein	8.16968	2.89538e-21	Upregulated	red
UMAG_04370	#N/A	hypothetical protein	8.15437	2.26649e-84	Upregulated	magenta
UMAG_11742	#N/A	hypothetical protein	8.13783	3.22078e-65	Upregulated	magenta
UMAG_00695	#N/A	putative exochitinase	8.12795	2.48287e-211	Upregulated	magenta
UMAG_00831	#N/A	hypothetical protein	8.11683	4.63262e-52	Upregulated	red
UMAG_11377	eff1-2	Effector family protein Eff1-2	8.08223	1.26297e-30	Upregulated	magenta
UMAG_04285	#N/A	probable isocitrate lyase	8.08174	2.06905e-07	Upregulated	red
UMAG_01130	#N/A	hypothetical protein	8.07832	7.30535e-95	Upregulated	magenta
UMAG_10491	#N/A	hypothetical protein	8.0488	5.58561e-35	Upregulated	magenta
UMAG_01863	#N/A	related to Cytochrome P450	8.04807	6.47136e-33	Upregulated	red
UMAG_05046	#N/A	hypothetical protein	8.02788	1.44109e-34	Upregulated	red
UMAG_00816	#N/A	probable thiamine biosynthesis protein nmt1	8.01771	1.28521e-108	Upregulated	magenta
UMAG_02222	#N/A	related to membrane protein Dik6	8.01624	1.00609e-50	Upregulated	red
UMAG_00083	#N/A	related to formate/nitrite transporter	8.0115	5.09294e-11	Upregulated	light-cyan
UMAG_04248	#N/A	hypothetical protein	7.97687	7.13254e-33	Upregulated	red
UMAG_12302	#N/A	hypothetical protein	7.97462	1.85689e-38	Upregulated	magenta
UMAG_03635	#N/A	hypothetical protein	7.9676	2.3406e-05	Upregulated	#N/A
UMAG_11104	nir1	putative nitrite reductase	7.93842	1.33249e-16	Upregulated	red
UMAG_12330	#N/A	hypothetical protein	7.93464	6.81465e-126	Upregulated	magenta
UMAG_05968	opt3	related to peptide transporter Mtd1	7.91197	8.75197e-34	Upregulated	cyan
UMAG_00578	bW1	b mating type locus	7.8963	2.95015e-40	Upregulated	magenta
UMAG_11843	#N/A	hypothetical protein	7.89287	2.65118e-18	Upregulated	cyan
UMAG_05967	#N/A	related to salicylate 1-monooxygenase	7.88026	1.76001e-35	Upregulated	light-cyan
UMAG_10972	#N/A	hypothetical protein	7.85887	3.49078e-54	Upregulated	cyan
UMAG_03828	#N/A	hypothetical protein	7.85778	7.94826e-57	Upregulated	cyan
UMAG_12300	#N/A	related to methylcrotonyl-coa carboxylase alpha chain	7.84429	1.89947e-06	Upregulated	red
UMAG_03149	#N/A	related to molybdenum cofactor sulfurase	7.83815	1.00215e-34	Upregulated	red
UMAG_03381	#N/A	hypothetical protein	7.83559	1.14599e-17	Upregulated	red
UMAG_10030	#N/A	hypothetical protein	7.82212	2.02196e-41	Upregulated	magenta
UMAG_10364	#N/A	related to KRE6 - glucan synthase subunit	7.81636	1.26377e-67	Upregulated	magenta
UMAG_02229	#N/A	hypothetical protein	7.80344	6.22556e-10	Upregulated	magenta
UMAG_04915	#N/A	probable Major allergen Mal f 1 precursor	7.79612	4.08048e-51	Upregulated	cyan
UMAG_06128	#N/A	hypothetical protein	7.79472	9.40233e-59	Upregulated	cyan
UMAG_03650	#N/A	hypothetical protein	7.79349	1.78364e-07	Upregulated	cyan
UMAG_05084	#N/A	related to lignostilbene alpha	7.79153	5.66159e-259	Upregulated	red
UMAG_05802	#N/A	related to cell surface ferroxidase	7.78333	2.69948e-42	Upregulated	magenta
UMAG_02387	opt4	related to oligopeptide transporter	7.78156	4.68571e-50	Upregulated	magenta
UMAG_12341	#N/A	related to Cytochrome P450	7.73332	1.01482e-07	Upregulated	red
UMAG_04029	#N/A	hypothetical protein	7.72805	2.16168e-22	Upregulated	red
UMAG_05764	#N/A	related to Malic acid transport protein	7.72296	3.66243e-19	Upregulated	cyan
UMAG_05070	#N/A	hypothetical protein	7.72207	7.29804e-19	Upregulated	magenta
UMAG_05009	#N/A	hypothetical protein	7.71206	0.000139077	Upregulated	#N/A
UMAG_01392	#N/A	hypothetical protein	7.70594	0.000195276	Upregulated	#N/A
UMAG_06335	#N/A	hypothetical protein	7.67197	2.21282e-13	Upregulated	light-cyan
UMAG_01757	#N/A	hypothetical protein	7.6632	8.37687e-06	Upregulated	#N/A
UMAG_01426T1	#N/A	#N/A	7.63707	0.00197052	Upregulated	#N/A
UMAG_01977	#N/A	hypothetical protein	7.61788	3.51566e-56	Upregulated	magenta
UMAG_11082	#N/A	hypothetical protein	7.61382	0.00119903	Upregulated	#N/A
UMAG_03314	eff1-4	effector family protein Eff1-4	7.57691	2.33663e-41	Upregulated	magenta
UMAG_03092	#N/A	hypothetical protein	7.57586	3.14238e-50	Upregulated	magenta
UMAG_02152	#N/A	hypothetical protein	7.5723	1.84175e-14	Upregulated	light-cyan
UMAG_05809	#N/A	related to KRE6 - glucan synthase subunit	7.56281	1.73058e-45	Upregulated	magenta
UMAG_02031	#N/A	hypothetical protein	7.548	4.89905e-10	Upregulated	light-cyan
UMAG_01136	#N/A	hypothetical protein	7.54332	3.45079e-76	Upregulated	magenta
UMAG_06191	#N/A	hypothetical protein	7.5413	2.13736e-38	Upregulated	cyan
UMAG_11211	#N/A	hypothetical protein	7.53571	3.74094e-17	Upregulated	red
UMAG_06487	#N/A	hypothetical protein	7.53467	2.11365e-15	Upregulated	red
UMAG_06125	#N/A	hypothetical protein	7.50928	2.3499e-104	Upregulated	red
UMAG_01695	#N/A	hypothetical protein	7.47696	0.00455424	Upregulated	magenta
UMAG_10242	#N/A	hypothetical protein	7.46331	4.30275e-29	Upregulated	red
UMAG_05591	#N/A	hypothetical protein	7.4387	9.02053e-82	Upregulated	cyan
UMAG_04971	osm1	probable OSM1 - fumarate reductase	7.42312	7.45127e-17	Upregulated	light-cyan
UMAG_10072	#N/A	probable monosaccharide transporter	7.41216	1.10817e-45	Upregulated	magenta
UMAG_02119	#N/A	hypothetical protein	7.39301	2.48991e-49	Upregulated	cyan
UMAG_01985	#N/A	hypothetical protein	7.38839	3.89586e-21	Upregulated	cyan
UMAG_02332	#N/A	hypothetical protein	7.38433	1.44535e-37	Upregulated	magenta
UMAG_11874	#N/A	hypothetical protein (C-terminal fragment)	7.37509	3.44824e-05	Upregulated	cyan
UMAG_12024	hdp1	hypothetical protein	7.37258	8.00561e-58	Upregulated	light-cyan
UMAG_01723	#N/A	related to Cytochrome P450	7.36299	1.49051e-23	Upregulated	light-cyan
UMAG_10230	#N/A	hypothetical protein	7.34686	6.07497e-66	Upregulated	cyan
UMAG_00154	#N/A	related to Para-nitrobenzyl esterase	7.34239	3.46409e-15	Upregulated	light-cyan
UMAG_11250	mig2-3	Mig2-3	7.33396	4.05479e-24	Upregulated	cyan
UMAG_05399	#N/A	hypothetical protein	7.32552	1.26791e-11	Upregulated	cyan
UMAG_05760	#N/A	hypothetical protein	7.31673	8.3971e-43	Upregulated	magenta
UMAG_11002	#N/A	hypothetical protein	7.2915	5.53852e-06	Upregulated	cyan
UMAG_06075	#N/A	related to beta-glucosidase	7.28915	1.63576e-19	Upregulated	light-cyan
UMAG_01823	#N/A	hypothetical protein	7.27567	1.66779e-17	Upregulated	light-cyan
UMAG_02231	#N/A	hypothetical protein	7.27035	3.84674e-28	Upregulated	magenta
UMAG_06350	#N/A	probable endo-1	7.26737	1.19124e-12	Upregulated	red
UMAG_03559	#N/A	related to beta-1	7.26264	0.000213423	Upregulated	#N/A
UMAG_01522	#N/A	hypothetical protein	7.24072	0.00215283	Upregulated	#N/A
UMAG_10676	#N/A	hypothetical protein	7.23104	6.12527e-16	Upregulated	red
UMAG_02438	#N/A	protein required for clamp formation and pathogenic development	7.22937	1.87776e-47	Upregulated	magenta
UMAG_02140	eff1-10	effector family protein Eff1-10	7.21889	4.00523e-50	Upregulated	magenta
UMAG_03612	#N/A	hypothetical protein	7.21202	9.48652e-13	Upregulated	cyan
UMAG_04304	#N/A	related to allantoate permease	7.20242	1.97963e-25	Upregulated	red
UMAG_10789	#N/A	hypothetical protein	7.20034	2.96667e-38	Upregulated	magenta
UMAG_03524	#N/A	related to peroxisomal amine oxidase (copper-containing)	7.17931	1.5302e-31	Upregulated	light-cyan
UMAG_10756	#N/A	hypothetical protein	7.17851	3.65983e-42	Upregulated	magenta
UMAG_06158	#N/A	probable glutaminase A	7.17716	1.22824e-22	Upregulated	magenta
UMAG_00034	#N/A	probable mfs-multidrug-resistance transporter	7.16797	4.79091e-65	Upregulated	red
UMAG_11420	#N/A	hypothetical protein	7.16731	1.18418e-08	Upregulated	#N/A
UMAG_00970	#N/A	hypothetical protein	7.1121	8.60711e-85	Upregulated	red
UMAG_10791	#N/A	hypothetical protein	7.10928	4.77023e-100	Upregulated	light-cyan
UMAG_12149	#N/A	hypothetical protein	7.10897	3.22509e-58	Upregulated	magenta
UMAG_03541	#N/A	related to Meiotic expression upregulated protein 26	7.10805	3.46855e-24	Upregulated	cyan
UMAG_10413	#N/A	hypothetical protein	7.10084	2.29915e-22	Upregulated	cyan
UMAG_03560	#N/A	related to beta-1	7.09641	0.000666666	Upregulated	#N/A
UMAG_01713	#N/A	hypothetical protein	7.09385	3.81373e-76	Upregulated	magenta
UMAG_11658	hmg3	HMG-box protein Hmg3	7.0923	1.80799e-33	Upregulated	magenta
UMAG_12032	#N/A	related to ATP-dependent DNA helicase RecQ	7.07121	1.31994e-18	Upregulated	light-cyan
UMAG_01079	#N/A	related to CHK1 - Serine/threonine kinase	7.05168	2.03553e-81	Upregulated	magenta
UMAG_00236	#N/A	hypothetical protein	7.04399	9.22531e-05	Upregulated	#N/A
UMAG_03978	#N/A	hypothetical protein	7.03872	2.96521e-34	Upregulated	cyan
UMAG_02111	#N/A	related to triacylglycerol lipase precursor	7.02777	1.17003e-15	Upregulated	red
UMAG_00062	#N/A	hypothetical protein	7.01076	8.38414e-05	Upregulated	#N/A
UMAG_04096	#N/A	hypothetical protein	6.99978	2.50174e-07	Upregulated	#N/A
UMAG_00503	#N/A	hypothetical protein	6.98315	1.21669e-118	Upregulated	light-cyan
UMAG_05780	#N/A	hypothetical protein	6.98122	1.02929e-30	Upregulated	magenta
UMAG_01528	#N/A	hypothetical protein	6.97058	2.18968e-17	Upregulated	magenta
UMAG_04097	#N/A	related to polyketide synthase	6.96458	0.000108844	Upregulated	#N/A
UMAG_05926	#N/A	hypothetical protein	6.96374	9.1183e-06	Upregulated	cyan
UMAG_03995	#N/A	related to JLP1 - Fe(II)-dependent sulfonate/alpha-ketoglutarate dioxygenase	6.94492	9.01084e-58	Upregulated	magenta
UMAG_05798	#N/A	hypothetical protein	6.93913	0.000181384	Upregulated	#N/A
UMAG_11072	#N/A	hypothetical protein	6.92147	2.60487e-06	Upregulated	cyan
UMAG_12292	#N/A	hypothetical protein	6.91226	5.0059e-39	Upregulated	red
UMAG_04095	#N/A	related to polyketide synthase	6.91152	3.21903e-11	Upregulated	dark-green
UMAG_00395	#N/A	probable Rds1 protein	6.90465	0.00163619	Upregulated	cyan
UMAG_04105	#N/A	related to Polyketide synthase	6.89045	1.73407e-11	Upregulated	dark-green
UMAG_02239	see1	hypothetical protein	6.88132	2.98408e-38	Upregulated	magenta
UMAG_02865	#N/A	hypothetical protein	6.87781	3.16032e-88	Upregulated	red
UMAG_06253	dur3-2	probable DUR3 - Urea permease	6.87747	4.17135e-17	Upregulated	magenta
UMAG_11147	#N/A	hypothetical protein	6.8767	3.76543e-37	Upregulated	magenta
UMAG_04987	#N/A	hypothetical protein	6.8659	6.6631e-30	Upregulated	magenta
UMAG_05799	#N/A	hypothetical protein	6.86277	0.00210918	Upregulated	#N/A
UMAG_01427	#N/A	related to Crg1 protein (Putative arabinase)	6.85361	0.00233994	Upregulated	#N/A
UMAG_01722	#N/A	hypothetical protein	6.84241	1.21251e-34	Upregulated	magenta
UMAG_00054	#N/A	hypothetical protein	6.79478	3.06168e-79	Upregulated	magenta
UMAG_05122	#N/A	related to carboxylic acid transport protein JEN1	6.77782	4.49828e-63	Upregulated	cyan
UMAG_01262	#N/A	DNA polymerase X - putative	6.77582	3.31507e-72	Upregulated	red
UMAG_01604	#N/A	related to Endo-1	6.77368	1.19853e-18	Upregulated	light-cyan
UMAG_01361	#N/A	hypothetical protein	6.76517	4.86822e-10	Upregulated	cyan
UMAG_01436	#N/A	hypothetical protein	6.76	5.22776e-26	Upregulated	cyan
UMAG_01949	#N/A	hypothetical protein	6.75678	7.91132e-14	Upregulated	red
UMAG_00064	#N/A	related to pepsin precursor (aspartate protease)	6.74721	1.26479e-10	Upregulated	red
UMAG_00715	stp3	hypothetical protein	6.74572	2.27014e-22	Upregulated	magenta
UMAG_02752	#N/A	hypothetical protein	6.74301	7.97749e-113	Upregulated	magenta
UMAG_00874	#N/A	hypothetical protein	6.74051	0.000505799	Upregulated	#N/A
UMAG_03067	#N/A	related to CDC33 - translation initiation factor eIF4E	6.72404	6.62659e-55	Upregulated	magenta
UMAG_02206	#N/A	hypothetical protein	6.71859	3.50272e-60	Upregulated	magenta
UMAG_04357	#N/A	related to endo-1	6.70315	1.96798e-27	Upregulated	magenta
UMAG_10000	#N/A	hypothetical protein	6.69918	5.69011e-77	Upregulated	magenta
UMAG_02297	#N/A	hypothetical protein	6.65669	1.05013e-17	Upregulated	cyan
UMAG_02807	#N/A	hypothetical protein	6.63772	4.91814e-09	Upregulated	light-cyan
UMAG_12229	#N/A	related to dioxygenase	6.63496	3.92426e-14	Upregulated	red
UMAG_11695	#N/A	related to 2-epi-5-epi-valiolone synthase	6.6349	2.11009e-31	Upregulated	light-cyan
UMAG_02540	#N/A	hypothetical protein	6.616	1.0979e-19	Upregulated	magenta
UMAG_11156	#N/A	hypothetical protein	6.61332	0.000942413	Upregulated	#N/A
UMAG_00466	#N/A	hypothetical protein	6.59999	2.0728e-17	Upregulated	cyan
UMAG_02604	#N/A	hypothetical protein	6.59858	0.00278768	Upregulated	#N/A
UMAG_11922	#N/A	related to Chitin deacetylase precursor	6.58567	2.76211e-89	Upregulated	magenta
UMAG_01944	#N/A	related to allantoate permease	6.57943	7.39846e-11	Upregulated	red
UMAG_02139	eff1-9	effector family protein Eff1-9	6.56516	1.67198e-66	Upregulated	magenta
UMAG_11886	#N/A	hypothetical protein	6.55632	3.39931e-12	Upregulated	red
UMAG_05804	mzr1/znf22	Cys(2)His(2) zinc finger transcriptional activator	6.55421	5.26021e-51	Upregulated	magenta
UMAG_11362	#N/A	hypothetical protein	6.55181	1.10925e-40	Upregulated	magenta
UMAG_11513	#N/A	hypothetical protein	6.54974	5.91385e-25	Upregulated	red
UMAG_03120	#N/A	hypothetical protein	6.54783	6.93606e-07	Upregulated	#N/A
UMAG_04292	#N/A	hypothetical protein	6.53267	7.19389e-33	Upregulated	red
UMAG_03317	#N/A	related to PRM1 - Pheromone-regulated multispanning membrane protein	6.52745	7.29153e-33	Upregulated	magenta
UMAG_01711	#N/A	related to Glucose dehydrogenase [acceptor] precursor	6.52225	2.00941e-68	Upregulated	magenta
UMAG_10530	#N/A	hypothetical protein	6.50166	4.7501e-20	Upregulated	cyan
UMAG_02363	#N/A	hypothetical protein	6.49768	2.07172e-10	Upregulated	cyan
UMAG_00116	#N/A	related to nicotinamide mononucleotide permease	6.49616	1.08188e-108	Upregulated	magenta
UMAG_01984	adh1	probable ADH1 - alcohol dehydrogenase I	6.48785	3.30423e-11	Upregulated	red
UMAG_00102	#N/A	hypothetical protein	6.48713	3.22348e-06	Upregulated	light-cyan
UMAG_11732	#N/A	hypothetical protein (N-terminal fragment)	6.45924	0.0269015	Upregulated	#N/A
UMAG_11637	#N/A	hypothetical protein	6.45071	4.84191e-91	Upregulated	magenta
UMAG_11931	#N/A	hypothetical protein	6.43821	2.79189e-09	Upregulated	red
UMAG_03407	#N/A	hypothetical protein	6.39871	0.00168436	Upregulated	red
UMAG_00731	#N/A	hypothetical protein	6.38174	0.00138176	Upregulated	#N/A
UMAG_11430	#N/A	related to CSR1 - phosphatidylinositol transfer protein	6.32232	3.51566e-56	Upregulated	light-cyan
UMAG_01731	#N/A	hypothetical protein	6.3156	0.000865703	Upregulated	cyan
UMAG_01966	#N/A	related to Acyl-coenzyme A oxidase	6.30286	1.75657e-09	Upregulated	dark-green
UMAG_00445	#N/A	hypothetical protein	6.29787	0.0302587	Upregulated	light-cyan
UMAG_02204	#N/A	related to beta-galactosidase	6.28409	5.29905e-43	Upregulated	light-cyan
UMAG_03585	#N/A	hypothetical protein	6.27846	3.05449e-15	Upregulated	red
UMAG_03409	#N/A	related to fumarylacetoacetate hydrolase	6.26336	6.74755e-05	Upregulated	red
UMAG_02230	#N/A	hypothetical protein	6.22495	9.71198e-15	Upregulated	red
UMAG_05621	#N/A	hypothetical protein	6.21418	3.56819e-05	Upregulated	#N/A
UMAG_02814	#N/A	hypothetical protein	6.16681	1.62761e-18	Upregulated	#N/A
UMAG_10544	#N/A	related to BAS1 - Myb-related transcription factor	6.15594	4.25978e-08	Upregulated	red
UMAG_11031	#N/A	hypothetical protein	6.14637	1.19563e-16	Upregulated	#N/A
UMAG_10228	#N/A	hypothetical protein	6.14381	0.003329	Upregulated	cyan
UMAG_01986	#N/A	probable sterol carrier protein	6.13873	3.76914e-09	Upregulated	dark-green
UMAG_11400	#N/A	probable Thiamin biosynthetic enzyme	6.13824	5.68491e-47	Upregulated	magenta
UMAG_04777	#N/A	hypothetical protein	6.13728	1.34023e-09	Upregulated	cyan
UMAG_05976	#N/A	hypothetical protein	6.1368	2.03335e-18	Upregulated	light-cyan
UMAG_11077	#N/A	related to Dimethylaniline monooxygenase [N-oxide forming] 3	6.13111	4.22986e-14	Upregulated	light-cyan
UMAG_11651	#N/A	related to Betaine lipid synthase	6.12842	9.10734e-21	Upregulated	light-cyan
UMAG_10067	stp2	hypothetical protein	6.12644	9.21571e-43	Upregulated	magenta
UMAG_05069	#N/A	related to short-chain dehydrogenase/reductase	6.1219	0.000385858	Upregulated	#N/A
UMAG_11775	#N/A	hypothetical protein	6.12182	2.56474e-16	Upregulated	light-cyan
UMAG_02529	#N/A	hypothetical protein	6.11331	4.38388e-34	Upregulated	light-cyan
UMAG_11112	#N/A	related to Versicolorin B synthase	6.10274	0.000591897	Upregulated	dark-green
UMAG_06042	#N/A	hypothetical protein	6.0834	2.16154e-37	Upregulated	magenta
UMAG_11777	#N/A	related to QDR2 û multidrug transporter of the major facilitator superfamily	6.08187	2.98257e-11	Upregulated	light-cyan
UMAG_11654	#N/A	hypothetical protein	6.07692	4.01943e-31	Upregulated	cyan
UMAG_03909	#N/A	hypothetical protein	6.05973	6.24351e-58	Upregulated	light-cyan
UMAG_12253	#N/A	hypothetical protein	6.05931	0.0395728	Upregulated	#N/A
UMAG_03411	#N/A	probable endo-1	6.04713	1.09457e-19	Upregulated	light-cyan
UMAG_11070	#N/A	probable lipase precursor	6.03361	1.08343e-14	Upregulated	red
UMAG_03172	rbf1	zinc-finger transcription factor	6.027	4.47404e-33	Upregulated	red
UMAG_02331	kpp6	MAP kinase	6.00755	8.61896e-52	Upregulated	magenta
UMAG_00104	#N/A	hypothetical protein	5.99812	0.00034708	Upregulated	red
UMAG_01437	#N/A	hypothetical protein	5.97505	0.000788607	Upregulated	magenta
UMAG_12146	#N/A	hypothetical protein	5.96244	2.9222e-104	Upregulated	light-cyan
UMAG_11489	#N/A	hypothetical protein	5.96113	0.00519431	Upregulated	#N/A
UMAG_06419	#N/A	hypothetical protein	5.9419	6.79034e-14	Upregulated	#N/A
UMAG_05068	#N/A	probable Arylsulfatase	5.93497	1.72001e-06	Upregulated	magenta
UMAG_05560	#N/A	hypothetical protein	5.9176	1.36676e-38	Upregulated	light-cyan
UMAG_04125	#N/A	related to YRO2 - strong similarity to HSP30 heat shock protein Yro1p	5.91167	0.00353849	Upregulated	cyan
UMAG_10525	#N/A	hypothetical protein	5.89736	8.20584e-19	Upregulated	magenta
UMAG_01796	eff1-1	effector family protein Eff1-1	5.89342	2.78852e-39	Upregulated	magenta
UMAG_02296	#N/A	hypothetical protein	5.88779	1.51325e-14	Upregulated	cyan
UMAG_05230	#N/A	salicylate hydroxylase	5.88704	1.71545e-30	Upregulated	magenta
UMAG_02238	#N/A	hypothetical protein	5.88443	2.96104e-59	Upregulated	magenta
UMAG_00230	#N/A	hypothetical protein	5.86405	2.69127e-12	Upregulated	cyan
UMAG_10581	#N/A	related to Alcohol dehydrogenase class III chi chain	5.86248	2.4163e-09	Upregulated	dark-green
UMAG_01872	#N/A	related to gmc type oxidoreductase	5.85726	1.65657e-36	Upregulated	light-cyan
UMAG_11789	#N/A	hypothetical protein	5.85671	7.80312e-85	Upregulated	red
UMAG_05254	#N/A	hypothetical protein	5.85089	1.25449e-08	Upregulated	#N/A
UMAG_02141	eff1-11	effector family protein Eff1-11	5.84438	1.787e-42	Upregulated	light-green
UMAG_04107	#N/A	related to Phenol 2-monooxygenase	5.84191	3.88468e-05	Upregulated	blue
UMAG_11172	fen2	probable FEN2 - Pantothenate permease	5.83583	8.4538e-22	Upregulated	cyan
UMAG_04888	#N/A	hypothetical protein	5.81077	5.46576e-05	Upregulated	#N/A
UMAG_04040	#N/A	hypothetical protein	5.80638	2.18245e-14	Upregulated	cyan
UMAG_03116	mac1	Acyltransferase invovled in MEL production	5.80528	1.55356e-10	Upregulated	light-cyan
UMAG_11562	hum2	hydrophobin 2	5.80229	1.14011e-08	Upregulated	#N/A
UMAG_00723	#N/A	related to stress response protein rds1p	5.79855	6.69482e-09	Upregulated	red
UMAG_05436	#N/A	hypothetical protein	5.77186	7.95385e-10	Upregulated	cyan
UMAG_05792	#N/A	related to Chitin deacetylase precursor	5.76462	8.39326e-12	Upregulated	#N/A
UMAG_00968	#N/A	hypothetical protein	5.76207	5.86988e-14	Upregulated	light-cyan
UMAG_12030	#N/A	hypothetical protein	5.75165	7.36628e-25	Upregulated	#N/A
UMAG_11444	#N/A	hypothetical protein	5.72576	9.25932e-10	Upregulated	cyan
UMAG_12016	#N/A	hypothetical protein	5.72152	3.98601e-06	Upregulated	#N/A
UMAG_04354	#N/A	hypothetical protein	5.71707	1.17091e-93	Upregulated	magenta
UMAG_12308	#N/A	hypothetical protein	5.70768	2.30246e-23	Upregulated	cyan
UMAG_04305	ams1	probable AMS1 - alpha-mannosidase	5.70745	1.80358e-38	Upregulated	red
UMAG_04353	#N/A	related to glycosyl transferase	5.70679	7.74422e-41	Upregulated	magenta
UMAG_10618	#N/A	hypothetical protein	5.68903	2.1072e-28	Upregulated	magenta
UMAG_11776	ayt1	probable AYT1 - trichothecene 3-O-acetyltransferase	5.67097	1.56051e-20	Upregulated	red
UMAG_11365	#N/A	hypothetical protein	5.66186	5.30317e-13	Upregulated	cyan
UMAG_12175	#N/A	hypothetical protein	5.65209	3.10153e-27	Upregulated	dark-green
UMAG_05223	#N/A	related to beta-1	5.64758	1.21255e-80	Upregulated	magenta
UMAG_02756	#N/A	hypothetical protein	5.64375	0.00574625	Upregulated	#N/A
UMAG_11193	#N/A	hypothetical protein	5.64365	4.65615e-34	Upregulated	light-green
UMAG_03932	#N/A	hypothetical protein	5.63978	2.57712e-16	Upregulated	red
UMAG_04247	#N/A	related to Cholinesterase precursor	5.62912	9.8372e-24	Upregulated	red
UMAG_02629	#N/A	related to YRO2 - putative plasma membrane protein	5.62658	1.45242e-06	Upregulated	red
UMAG_02877	#N/A	hypothetical protein	5.61424	1.04714e-09	Upregulated	cyan
UMAG_06485	#N/A	hypothetical protein	5.58636	5.33146e-06	Upregulated	red
UMAG_01425	#N/A	probable homogentisate 1	5.58089	4.27571e-07	Upregulated	red
UMAG_11245	#N/A	related to FRE6 - Ferric reductase	5.57828	5.30231e-08	Upregulated	cyan
UMAG_02598	#N/A	related to mfs1 - putative multidrug transporter	5.57496	1.06924e-06	Upregulated	light-cyan
UMAG_11008	#N/A	related to HFM1 - DNA/RNA helicase	5.56282	4.66616e-27	Upregulated	cyan
UMAG_04695	hnm1	probable HNM1 - Choline permease	5.55925	2.94461e-34	Upregulated	light-cyan
UMAG_05443	#N/A	hypothetical protein	5.55828	1.48613e-08	Upregulated	beige
UMAG_06113	#N/A	hypothetical protein	5.55659	0.0260537	Upregulated	magenta
UMAG_03049	#N/A	related to neutral amino acid permease	5.55654	2.06744e-14	Upregulated	red
UMAG_00858	#N/A	hypothetical protein	5.53953	1.07618e-06	Upregulated	#N/A
UMAG_00762	#N/A	hypothetical protein	5.53907	2.19994e-09	Upregulated	cyan
UMAG_12339	#N/A	hypothetical protein	5.52214	3.43155e-16	Upregulated	light-cyan
UMAG_05384	#N/A	hypothetical protein	5.50915	6.35706e-20	Upregulated	cyan
UMAG_00664	#N/A	hypothetical protein	5.48906	7.77862e-32	Upregulated	magenta
UMAG_11149	#N/A	hypothetical protein	5.48688	1.27378e-33	Upregulated	light-cyan
UMAG_02299	#N/A	hypothetical protein	5.4665	7.31503e-11	Upregulated	cyan
UMAG_11364	#N/A	hypothetical protein	5.45488	2.27297e-16	Upregulated	light-cyan
UMAG_11639	#N/A	hypothetical protein	5.44939	0.0407333	Upregulated	#N/A
UMAG_11512	#N/A	hypothetical protein	5.44547	3.74695e-10	Upregulated	red
UMAG_11109	#N/A	hypothetical protein (C-terminal fragment)	5.43385	1.14336e-10	Upregulated	cyan
UMAG_12114	#N/A	hypothetical protein	5.43189	1.47705e-18	Upregulated	magenta
UMAG_10528	#N/A	related to STE6 - ABC transporter	5.42176	8.1731e-37	Upregulated	magenta
UMAG_12264	#N/A	hypothetical protein	5.42146	5.61469e-19	Upregulated	magenta
UMAG_02314	#N/A	hypothetical protein	5.42012	3.967e-35	Upregulated	cyan
UMAG_11951	#N/A	hypothetical protein	5.3926	1.00609e-50	Upregulated	magenta
UMAG_15051	#N/A	related to SKN1 - protein involved in sphingolipid biosynthesis	5.38565	1.0396e-19	Upregulated	red
UMAG_05958	#N/A	probable maltose permease (MalP)	5.37905	3.32716e-19	Upregulated	red
UMAG_10635	#N/A	hypothetical protein	5.37378	0.0429393	Upregulated	#N/A
UMAG_03644	#N/A	hypothetical protein	5.37045	0.0216678	Upregulated	#N/A
UMAG_05467	pum3	hypothetical protein	5.35426	1.29913e-14	Upregulated	magenta
UMAG_04693	#N/A	hypothetical protein	5.3502	1.07917e-18	Upregulated	cyan
UMAG_04032	#N/A	probable beta-glucosidase	5.3407	6.99327e-22	Upregulated	light-cyan
UMAG_00913	glo2	glyoxaloxidase 2	5.33145	1.97617e-106	Upregulated	magenta
UMAG_00875	#N/A	hypothetical protein	5.32866	7.56997e-11	Upregulated	#N/A
UMAG_12288	#N/A	hypothetical protein (N-terminal fragment)	5.31999	1.84592e-62	Upregulated	magenta
UMAG_11515	#N/A	hypothetical protein	5.31431	0.000156949	Upregulated	#N/A
UMAG_11514	#N/A	probable High-affinity glucose transporter	5.31415	6.36087e-12	Upregulated	light-cyan
UMAG_00171	#N/A	hypothetical protein	5.31172	1.60698e-37	Upregulated	magenta
UMAG_01435	#N/A	related to MCH4 - monocarboxylate transporter	5.31083	1.70573e-19	Upregulated	cyan
UMAG_02313	#N/A	hypothetical protein	5.31081	1.00373e-12	Upregulated	#N/A
UMAG_12310	#N/A	hypothetical protein	5.3059	1.10105e-09	Upregulated	#N/A
UMAG_02011	#N/A	hypothetical protein	5.30452	1.96044e-32	Upregulated	magenta
UMAG_01888	#N/A	probable serine-type carboxypeptidase f precursor	5.29156	1.09906e-43	Upregulated	light-cyan
UMAG_11413	#N/A	hypothetical protein	5.28834	6.85099e-32	Upregulated	magenta
UMAG_04111	#N/A	hypothetical protein	5.28584	0.0342111	Upregulated	#N/A
UMAG_04577	dur3-3	probable DUR3 - Urea permease	5.2818	1.28627e-18	Upregulated	light-cyan
UMAG_03284	#N/A	hypothetical protein	5.26104	6.08749e-50	Upregulated	red
UMAG_03413	#N/A	related to Acetate kinase	5.25549	9.28496e-16	Upregulated	cyan
UMAG_10474	#N/A	hypothetical protein	5.25377	2.75563e-30	Upregulated	red
UMAG_01965	#N/A	related to ferroportin 1	5.22772	1.01326e-47	Upregulated	cyan
UMAG_00885	#N/A	hypothetical protein	5.21662	0.0197768	Upregulated	#N/A
UMAG_03126	#N/A	related to retinal short-chain dehydrogenase/reductase	5.2	4.78751e-16	Upregulated	red
UMAG_06440	#N/A	hypothetical protein	5.19183	2.04782e-25	Upregulated	light-cyan
UMAG_00371	#N/A	related to Opsin-1	5.16712	7.8578e-09	Upregulated	red
UMAG_10640	#N/A	hypothetical protein	5.13045	1.63755e-12	Upregulated	magenta
UMAG_10608	#N/A	related to Quinate permease	5.11969	3.23864e-07	Upregulated	red
UMAG_02163	#N/A	hypothetical protein	5.10779	2.14849e-14	Upregulated	cyan
UMAG_05248	#N/A	related to TPO3 - Polyamine transport protein	5.10337	0.00542502	Upregulated	red
UMAG_02333	#N/A	hypothetical protein	5.08604	1.08419e-43	Upregulated	magenta
UMAG_06470	#N/A	hypothetical protein	5.08558	1.37061e-07	Upregulated	red
UMAG_03112	#N/A	hypothetical protein	5.06395	0.00235085	Upregulated	#N/A
UMAG_03310	#N/A	related to ATO3 - plasma membrane protein with possible role in export of ammonia	5.06372	2.47207e-08	Upregulated	red
UMAG_04316	#N/A	hypothetical protein	5.05495	0.0480896	Upregulated	#N/A
UMAG_00172	#N/A	related to meiotic recombination protein rec8	5.05314	5.59875e-24	Upregulated	cyan
UMAG_04697	#N/A	related to LYS2 û alpha aminoadipate reductase	5.02543	9.97281e-08	Upregulated	red
UMAG_03888	#N/A	related to multidrug resistant protein	5.01852	1.03713e-15	Upregulated	red
UMAG_11593	#N/A	related to PYC2 - pyruvate carboxylase 2	5.0131	3.31225e-21	Upregulated	light-cyan
UMAG_12324	#N/A	hypothetical protein	5.01126	2.51617e-14	Upregulated	#N/A
UMAG_11249	#N/A	related to cyclopropane-fatty-acyl-phospholipid synthase	5.00973	1.24424e-20	Upregulated	dark-green
UMAG_10264	#N/A	hypothetical protein	5.00762	5.01261e-07	Upregulated	#N/A
UMAG_04731	#N/A	hypothetical protein	4.99924	0.000173305	Upregulated	#N/A
UMAG_01793	aad14	probable AAD14 - Putative aryl-alcohol reductase	4.99718	3.91641e-26	Upregulated	light-cyan
UMAG_02219	#N/A	hypothetical protein	4.9814	8.64258e-15	Upregulated	light-cyan
UMAG_02162	#N/A	hypothetical protein	4.97982	1.34785e-24	Upregulated	light-cyan
UMAG_06453	#N/A	related to Transaldolase B	4.97571	1.36332e-37	Upregulated	red
UMAG_01289	#N/A	related to AXL2 - required for axial pattern of budding	4.97151	0.0116102	Upregulated	#N/A
UMAG_12157	#N/A	hypothetical protein	4.95	0.000164662	Upregulated	#N/A
UMAG_03979	#N/A	hypothetical protein	4.94507	2.1326e-16	Upregulated	magenta
UMAG_01052	#N/A	hypothetical protein	4.92835	9.32299e-23	Upregulated	cyan
UMAG_05226	#N/A	hypothetical protein	4.91349	1.67369e-09	Upregulated	light-cyan
UMAG_05038	acu2	K	4.90983	2.03602e-22	Upregulated	magenta
UMAG_01378	#N/A	hypothetical protein	4.90587	2.5875e-17	Upregulated	magenta
UMAG_03032	#N/A	hypothetical protein	4.90504	3.88457e-23	Upregulated	light-cyan
UMAG_02813	#N/A	hypothetical protein	4.89424	1.8053e-06	Upregulated	dark-green
UMAG_12124	#N/A	hypothetical protein	4.89246	4.08652e-19	Upregulated	cyan
UMAG_04954	#N/A	hypothetical protein	4.85791	6.66148e-47	Upregulated	magenta
UMAG_05938	#N/A	related to Pirin	4.85588	1.84166e-11	Upregulated	red
UMAG_01204	#N/A	related to PRY1 - strong similarity to the plant PR-1 class of pathogen related proteins	4.85502	0.000626659	Upregulated	light-cyan
UMAG_03039	#N/A	hypothetical protein	4.83946	1.21131e-06	Upregulated	magenta
UMAG_06464	#N/A	hypothetical protein	4.83911	1.60566e-08	Upregulated	red
UMAG_00530	#N/A	hypothetical protein	4.8388	9.38763e-41	Upregulated	magenta
UMAG_01077	#N/A	hypothetical protein	4.83698	1.87055e-100	Upregulated	light-cyan
UMAG_05301	#N/A	hypothetical protein	4.83225	9.80035e-09	Upregulated	cyan
UMAG_05960	rrm63	hypothetical protein	4.82243	1.11548e-36	Upregulated	light-cyan
UMAG_00522	#N/A	hypothetical protein	4.82006	2.89312e-18	Upregulated	magenta
UMAG_05952	#N/A	hypothetical protein	4.8127	2.48109e-11	Upregulated	red
UMAG_04282	#N/A	related to 3-phytase A precursor	4.79041	6.85197e-45	Upregulated	red
UMAG_04190	#N/A	hypothetical protein	4.78777	1.11368e-11	Upregulated	light-cyan
UMAG_11935	#N/A	hypothetical protein	4.74708	1.38285e-12	Upregulated	dark-green
UMAG_01677	#N/A	hypothetical protein	4.73527	2.71669e-33	Upregulated	magenta
UMAG_11190	#N/A	hypothetical protein	4.7287	9.98569e-45	Upregulated	magenta
UMAG_12233	#N/A	hypothetical protein	4.71804	1.59963e-20	Upregulated	red
UMAG_06462	uat1	Ustilagic Acid acyltransferase	4.70867	6.34661e-10	Upregulated	light-cyan
UMAG_05414	#N/A	probable aflatoxin efflux pump AFLT	4.70416	3.4741e-12	Upregulated	red
UMAG_00374	dal5	probable DAL5 - Allantoate and ureidosuccinate permease	4.67535	8.19604e-14	Upregulated	red
UMAG_10605	adh3	probable ADH3 - alcohol dehydrogenase III	4.66748	3.14774e-27	Upregulated	magenta
UMAG_05356	#N/A	hypothetical protein	4.66499	5.67048e-12	Upregulated	magenta
UMAG_00005	#N/A	probable Benzoate 4-monooxygenase cytochrome P450	4.64901	1.33689e-18	Upregulated	cyan
UMAG_03923	#N/A	hypothetical protein	4.63505	1.45902e-12	Upregulated	light-cyan
UMAG_02713	prf1	pheromone response factor Prf1	4.62665	2.34285e-25	Upregulated	magenta
UMAG_11909	rsr1	probable RSR1 - GTP-binding protein	4.62418	3.58604e-16	Upregulated	light-cyan
UMAG_01424	#N/A	probable Cytochrome P450 monooxygenase/Phenylacetate hydroxylase	4.62071	1.36217e-19	Upregulated	light-cyan
UMAG_01943	#N/A	related to alpha-glucosidase	4.61319	1.82555e-18	Upregulated	magenta
UMAG_11032	#N/A	hypothetical protein	4.60447	1.66486e-05	Upregulated	#N/A
UMAG_01945	suc2	probable SUC2 - invertase (sucrose hydrolyzing enzyme)	4.59868	3.10129e-09	Upregulated	cyan
UMAG_06063	#N/A	related to GAD1 - glutamate decarboxylase	4.5974	1.08942e-07	Upregulated	light-cyan
UMAG_06336	#N/A	hypothetical protein	4.58736	2.54165e-11	Upregulated	red
UMAG_00388	#N/A	hypothetical protein	4.58042	0.00611749	Upregulated	#N/A
UMAG_02092	#N/A	hypothetical protein	4.57485	3.76823e-20	Upregulated	cyan
UMAG_03024	#N/A	related to subtilisin-like serine protease	4.56993	0.0010108	Upregulated	light-cyan
UMAG_00719	#N/A	hypothetical protein	4.56171	5.3677e-15	Upregulated	red
UMAG_02201	#N/A	hypothetical protein	4.55807	1.06276e-05	Upregulated	dark-green
UMAG_04060	dic1	probable DIC1 - mitochondrial dicarboxylate carrier	4.543	5.33749e-37	Upregulated	red
UMAG_12026	#N/A	related to TMT1 - trans-aconitate methyltransferase (N-terminal fragment)	4.54139	1.96306e-06	Upregulated	dark-green
UMAG_06384	#N/A	hypothetical protein	4.53764	0.00155733	Upregulated	#N/A
UMAG_02118	#N/A	hypothetical protein	4.53644	2.62478e-10	Upregulated	cyan
UMAG_05276	#N/A	hypothetical protein	4.53354	1.23723e-08	Upregulated	light-cyan
UMAG_01698	#N/A	hypothetical protein	4.53294	2.50379e-12	Upregulated	magenta
UMAG_01958	#N/A	hypothetical protein	4.52369	1.42814e-06	Upregulated	red
UMAG_03382	#N/A	related to 3-phytase A precursor	4.52354	4.62427e-19	Upregulated	light-cyan
UMAG_10636	mac2	Acyltransferase invovled in MEL production	4.50005	7.52195e-21	Upregulated	light-cyan
UMAG_00063	#N/A	hypothetical protein	4.49697	5.60456e-13	Upregulated	dark-green
UMAG_02985	#N/A	hypothetical protein	4.49203	6.33379e-61	Upregulated	magenta
UMAG_04801	#N/A	related to Glutathione S-transferase II	4.47272	1.22306e-18	Upregulated	light-cyan
UMAG_03232	#N/A	hypothetical protein	4.47055	5.22013e-41	Upregulated	cyan
UMAG_05940	#N/A	hypothetical protein	4.46398	4.89403e-24	Upregulated	light-cyan
UMAG_05807	#N/A	related to KRE6 - glucan synthase subunit	4.45348	2.76588e-09	Upregulated	light-cyan
UMAG_06370	#N/A	hypothetical protein	4.44202	0.043348	Upregulated	cyan
UMAG_06473	#N/A	related to Cytochrome P450	4.44022	5.90111e-05	Upregulated	red
UMAG_02308	#N/A	hypothetical protein	4.43815	3.23448e-08	Upregulated	#N/A
UMAG_00550	#N/A	hypothetical protein	4.42777	0.0101915	Upregulated	#N/A
UMAG_03076	#N/A	hypothetical protein	4.41228	8.86125e-11	Upregulated	light-cyan
UMAG_03797	#N/A	hypothetical protein	4.40834	0.0210487	Upregulated	#N/A
UMAG_06461	atr1	ABC transporter	4.4075	0.000587413	Upregulated	red
UMAG_03297	#N/A	hypothetical protein	4.40675	2.62803e-07	Upregulated	#N/A
UMAG_10278	#N/A	hypothetical protein	4.39792	3.4724e-05	Upregulated	#N/A
UMAG_12235	#N/A	hypothetical protein	4.39353	0.00300718	Upregulated	#N/A
UMAG_05493	#N/A	hypothetical protein	4.39034	1.60876e-33	Upregulated	red
UMAG_10781	#N/A	related to glutathione s-transferase	4.3884	8.17328e-17	Upregulated	magenta
UMAG_02599	#N/A	related to lysophospholipase	4.38801	1.40077e-12	Upregulated	red
UMAG_00694	#N/A	related to Acyl-CoA dehydrogenase	4.38133	4.0242e-09	Upregulated	dark-green
UMAG_00593	#N/A	hypothetical protein	4.35171	2.58144e-28	Upregulated	#N/A
UMAG_00011	amd2	probable AMD2 - amidase	4.35017	2.30452e-37	Upregulated	magenta
UMAG_11094	#N/A	hypothetical protein	4.34982	0.0304038	Upregulated	#N/A
UMAG_10950	#N/A	hypothetical protein	4.34613	3.9658e-07	Upregulated	#N/A
UMAG_05076	#N/A	related to 3-carboxy-cis	4.34323	4.44404e-07	Upregulated	light-cyan
UMAG_05015	#N/A	hypothetical protein	4.33719	1.90803e-20	Upregulated	red
UMAG_01443	#N/A	hypothetical protein	4.33421	0.0032254	Upregulated	cyan
UMAG_02101	#N/A	hypothetical protein	4.32987	4.23439e-59	Upregulated	magenta
UMAG_06459	#N/A	Cytochrome P450 monooxygenase involved in Ustilagic Acid production	4.32606	2.00665e-06	Upregulated	red
UMAG_04990	#N/A	hypothetical protein	4.32344	1.5236e-10	Upregulated	#N/A
UMAG_02080	#N/A	hypothetical protein	4.31866	6.21951e-09	Upregulated	magenta
UMAG_02740	#N/A	probable Alpha-glucosidase precursor	4.30708	3.00968e-27	Upregulated	light-cyan
UMAG_00182	#N/A	related to Lipase 2 precursor	4.30119	2.13717e-10	Upregulated	red
UMAG_10486	#N/A	hypothetical protein	4.29735	7.32788e-12	Upregulated	dark-green
UMAG_11465	#N/A	hypothetical protein	4.29669	1.41367e-33	Upregulated	magenta
UMAG_05431	#N/A	hypothetical protein	4.29509	1.42902e-42	Upregulated	magenta
UMAG_06454	#N/A	related to Mannose-6-phosphate isomerase	4.29402	1.0863e-36	Upregulated	light-cyan
UMAG_05507	#N/A	hypothetical protein	4.291	4.79428e-09	Upregulated	light-cyan
UMAG_03158	#N/A	related to enoyl-CoA hydratase	4.28895	1.13389e-09	Upregulated	dark-green
UMAG_11984	#N/A	hypothetical protein	4.28397	2.6352e-14	Upregulated	red
UMAG_06508	#N/A	hypothetical protein	4.28102	0.000363861	Upregulated	red
UMAG_02374	srt1	related to monosaccharide transporter	4.27896	3.91922e-19	Upregulated	cyan
UMAG_01957	#N/A	related to Mannosyl-oligosaccharide alpha-1	4.27831	1.28493e-38	Upregulated	magenta
UMAG_02775	unh1	hypothetical protein	4.27376	1.6849e-14	Upregulated	cyan
UMAG_01718	#N/A	probable glucosamine-6-phosphate isomerase	4.26681	6.67869e-07	Upregulated	cyan
UMAG_00411	#N/A	related to metalloprotease	4.26491	2.13031e-21	Upregulated	cyan
UMAG_06120	rrm67	hypothetical protein	4.26358	1.26402e-19	Upregulated	light-cyan
UMAG_03392	#N/A	hypothetical protein	4.26273	0.000128531	Upregulated	dark-green
UMAG_11150	#N/A	related to Uracil permease	4.2523	9.8734e-09	Upregulated	cyan
UMAG_01406	#N/A	related to ERG25 - C-4 methyl sterol oxidase	4.25222	5.02906e-07	Upregulated	red
UMAG_00167	#N/A	hypothetical protein	4.24956	3.33588e-26	Upregulated	light-cyan
UMAG_06334	#N/A	related to beta 1	4.24516	5.4271e-07	Upregulated	light-cyan
UMAG_03047	#N/A	hypothetical protein	4.24316	1.46824e-08	Upregulated	#N/A
UMAG_12018	#N/A	hypothetical protein (C-terminal fragment)	4.23954	2.80515e-42	Upregulated	light-cyan
UMAG_01858	#N/A	related to CAR1 - Arginase	4.23027	5.3733e-21	Upregulated	light-cyan
UMAG_05602	#N/A	probable sugar transporter	4.22162	3.5841e-11	Upregulated	cyan
UMAG_03645	#N/A	related to beta-1	4.2193	0.0362665	Upregulated	#N/A
UMAG_02820	#N/A	hypothetical protein	4.20414	1.31214e-08	Upregulated	cyan
UMAG_10201	#N/A	hypothetical protein	4.19831	0.00613535	Upregulated	#N/A
UMAG_04748	#N/A	hypothetical protein	4.19537	5.00706e-37	Upregulated	magenta
UMAG_04071	#N/A	hypothetical protein	4.18767	1.84291e-36	Upregulated	light-cyan
UMAG_01721	#N/A	hypothetical protein	4.18585	3.78927e-07	Upregulated	light-cyan
UMAG_00879	#N/A	hypothetical protein	4.18498	2.47709e-22	Upregulated	magenta
UMAG_03414	#N/A	probable xylulose-5-phosphate/fructose-6-phosphate phosphoketolase	4.16619	1.65109e-07	Upregulated	cyan
UMAG_00701	#N/A	hypothetical protein	4.15245	2.52806e-05	Upregulated	light-cyan
UMAG_04308	#N/A	hypothetical protein	4.14389	2.07934e-26	Upregulated	magenta
UMAG_00025	#N/A	related to dehydroshikimate dehydratase	4.14183	1.76648e-15	Upregulated	red
UMAG_11516	#N/A	hypothetical protein	4.13712	1.15181e-39	Upregulated	dark-green
UMAG_11107	#N/A	hypothetical protein	4.13693	9.22103e-42	Upregulated	light-cyan
UMAG_11528	#N/A	related to AIF1 - mitochondrial cell death effector	4.12913	0.00433377	Upregulated	#N/A
UMAG_00076	#N/A	probable purine permease	4.12438	1.21826e-14	Upregulated	light-cyan
UMAG_11376	#N/A	hypothetical protein	4.11376	0.000372719	Upregulated	#N/A
UMAG_05066	#N/A	hypothetical protein	4.10736	1.85876e-18	Upregulated	magenta
UMAG_06146	#N/A	hypothetical protein	4.09641	3.19117e-12	Upregulated	light-cyan
UMAG_12331	#N/A	hypothetical protein	4.0961	2.47604e-31	Upregulated	magenta
UMAG_02583	fat1	probable FAT1 - Long-chain fatty acid transporter	4.0908	1.11635e-06	Upregulated	red
UMAG_15100	#N/A	hypothetical protein	4.08527	6.4428e-26	Upregulated	red
UMAG_00738	#N/A	hypothetical protein	4.0708	4.54622e-18	Upregulated	red
UMAG_00418	#N/A	probable xylitol dehydrogenase	4.06014	4.35949e-19	Upregulated	red
UMAG_10585	#N/A	hypothetical protein	4.03043	4.495e-16	Upregulated	magenta
UMAG_03558	#N/A	hypothetical protein	4.0246	9.85047e-08	Upregulated	light-cyan
UMAG_00210	#N/A	hypothetical protein	4.01982	6.47719e-22	Upregulated	dark-green
UMAG_12336	#N/A	related to meiosis-specific MutS homolog	4.01651	5.40874e-08	Upregulated	cyan
UMAG_11188	#N/A	hypothetical protein	4.01371	0.0206378	Upregulated	magenta
UMAG_01508	#N/A	related to Aquaporin 3	4.00129	3.67406e-22	Upregulated	magenta
UMAG_10540	#N/A	related to blue-light-inducible Bli-3 protein	3.99939	9.9751e-08	Upregulated	red
UMAG_01871	#N/A	hypothetical protein	3.99188	2.18298e-19	Upregulated	light-cyan
UMAG_06467	ugt1	Ustilagic Acid glycosyl transferase	3.9794	2.11723e-09	Upregulated	red
UMAG_04506	#N/A	hypothetical protein	3.97424	8.05136e-07	Upregulated	light-cyan
UMAG_06414	pks1	related to Polyketide synthase	3.97338	2.17532e-12	Upregulated	cyan
UMAG_03713	#N/A	hypothetical protein	3.97162	0.0005128	Upregulated	cyan
UMAG_06165	#N/A	hypothetical protein	3.96614	3.32173e-13	Upregulated	#N/A
UMAG_05772	#N/A	hypothetical protein	3.95765	1.32496e-08	Upregulated	cyan
UMAG_00262	#N/A	hypothetical protein	3.94955	1.26274e-13	Upregulated	light-cyan
UMAG_04094	#N/A	hypothetical protein	3.94954	8.22505e-43	Upregulated	magenta
UMAG_12061	#N/A	hypothetical protein	3.94318	1.34895e-14	Upregulated	magenta
UMAG_01854	#N/A	hypothetical protein	3.93694	9.38965e-10	Upregulated	light-cyan
UMAG_03296	#N/A	hypothetical protein	3.93045	1.66923e-15	Upregulated	light-cyan
UMAG_11434	#N/A	hypothetical protein	3.92961	1.20311e-38	Upregulated	light-cyan
UMAG_06504	#N/A	hypothetical protein	3.92527	2.34187e-05	Upregulated	red
UMAG_04708	#N/A	related to Pectin lyase B precursor	3.91648	5.33505e-41	Upregulated	magenta
UMAG_00529	#N/A	probable carboxylic acid transport protein JEN1	3.91472	1.73644e-07	Upregulated	green
UMAG_01936	#N/A	related to 4-coumarate-CoA ligase	3.89735	1.09442e-15	Upregulated	dark-green
UMAG_05346	#N/A	hypothetical protein	3.89317	4.11963e-17	Upregulated	light-cyan
UMAG_01933	#N/A	hypothetical protein	3.88996	1.55309e-13	Upregulated	red
UMAG_06153	#N/A	related to 4-coumarate--CoA ligase 1	3.87887	3.73271e-11	Upregulated	cyan
UMAG_03408	#N/A	related to Salicylate hydroxylase	3.87492	6.91035e-16	Upregulated	red
UMAG_03691	#N/A	probable lysine-specific permease	3.87415	1.24811e-30	Upregulated	magenta
UMAG_04841	#N/A	hypothetical protein	3.87379	0.0261438	Upregulated	#N/A
UMAG_03177	#N/A	related to peroxisomal membrane protein 20	3.87261	9.91641e-06	Upregulated	light-cyan
UMAG_05389	pig7	hypothetical protein	3.87237	2.24508e-05	Upregulated	#N/A
UMAG_00060	#N/A	hypothetical protein	3.86267	2.63603e-05	Upregulated	#N/A
UMAG_02117	#N/A	hypothetical protein	3.8487	1.52203e-06	Upregulated	dark-green
UMAG_04181	#N/A	hypothetical protein	3.84714	6.70566e-07	Upregulated	red
UMAG_05600	uga2	probable UGA2 - succinate semialdehyde dehydrogenase	3.84459	9.26422e-06	Upregulated	cyan
UMAG_03475	pho89	probable PHO89 - Na /phosphate co-transporter	3.83147	7.07917e-05	Upregulated	light-cyan
UMAG_05486	#N/A	hypothetical protein	3.82646	9.1506e-22	Upregulated	light-cyan
UMAG_15004	#N/A	probable malate synthase	3.82543	5.81581e-05	Upregulated	dark-green
UMAG_00891	#N/A	related to cell wall protein UTR2	3.81284	3.40427e-06	Upregulated	#N/A
UMAG_12031	#N/A	hypothetical protein	3.80066	7.522e-05	Upregulated	light-cyan
UMAG_11610	#N/A	hypothetical protein	3.80036	1.79112e-08	Upregulated	magenta
UMAG_10657	#N/A	hypothetical protein	3.79946	5.78069e-12	Upregulated	light-cyan
UMAG_10131	#N/A	related to phosphatidylserine decarboxylase proenzyme 2 precursor	3.79398	2.19218e-33	Upregulated	magenta
UMAG_06190	#N/A	related to Chitinase	3.77848	5.64691e-05	Upregulated	#N/A
UMAG_05002	#N/A	related to 7alpha-cephem-methoxylase P8 chain	3.77711	5.00698e-05	Upregulated	magenta
UMAG_04085	#N/A	hypothetical protein	3.76814	3.13779e-10	Upregulated	cyan
UMAG_05942	#N/A	related to monocarboxylate permease	3.75768	1.28551e-21	Upregulated	cyan
UMAG_04133	#N/A	related to NAD(P)H-dependent oxidoreductase	3.7567	9.60493e-20	Upregulated	red
UMAG_01439	fer9	related to FRE3 - Ferric reductase	3.75538	0.000357316	Upregulated	red
UMAG_01217	#N/A	hypothetical protein	3.74963	0.00390063	Upregulated	#N/A
UMAG_04772	#N/A	hypothetical protein	3.74944	3.44824e-05	Upregulated	#N/A
UMAG_11709	#N/A	hypothetical protein	3.72934	0.00151622	Upregulated	cyan
UMAG_06431	#N/A	hypothetical protein	3.72755	8.32479e-16	Upregulated	cyan
UMAG_06071	#N/A	related to Para-nitrobenzyl esterase	3.72658	1.18206e-14	Upregulated	magenta
UMAG_01959	#N/A	hypothetical protein	3.71454	6.06162e-07	Upregulated	red
UMAG_06479	#N/A	hypothetical protein	3.71293	3.12235e-14	Upregulated	cyan
UMAG_05774	#N/A	related to metalloprotease MEP1	3.7081	2.0152e-08	Upregulated	dark-green
UMAG_00837	afu2	related to Alpha-L-arabinofuranosidase I precursor	3.69637	5.64422e-13	Upregulated	red
UMAG_04293	#N/A	related to ASG1 - activator of stress genes	3.67689	1.78836e-31	Upregulated	red
UMAG_10864	#N/A	related to GNA1 - essential acetyltransferase	3.67345	4.63227e-10	Upregulated	red
UMAG_01733	#N/A	related to short chain dehydrogenase	3.66607	8.61248e-09	Upregulated	#N/A
UMAG_06465	#N/A	hypothetical protein	3.66368	0.00828645	Upregulated	red
UMAG_12304	#N/A	hypothetical protein	3.65927	5.57675e-07	Upregulated	cyan
UMAG_02517	gpa2	Guanine nucleotide-binding protein alpha-2 subunit	3.65526	1.83317e-23	Upregulated	cyan
UMAG_11728	#N/A	related to Yippee protein	3.65347	0.000893153	Upregulated	magenta
UMAG_11256	#N/A	related to D-arabinitol 2-dehydrogenase	3.65057	0.016899	Upregulated	dark-green
UMAG_01937	#N/A	related to acid sphingomyelinase	3.64749	5.01956e-25	Upregulated	light-cyan
UMAG_01899	#N/A	related to multidrug resistance protein	3.6349	4.57078e-09	Upregulated	dark-green
UMAG_12226	#N/A	hypothetical protein	3.63357	3.492e-15	Upregulated	magenta
UMAG_11332	#N/A	hypothetical protein	3.63304	1.32489e-11	Upregulated	magenta
UMAG_05586	#N/A	related to hydroxyquinol-1	3.62993	9.30195e-06	Upregulated	cyan
UMAG_02028	#N/A	related to acyl-coenzyme A oxidase 1	3.62899	5.0226e-05	Upregulated	burlywood
UMAG_02169	#N/A	related to aquaporin 3	3.61722	1.13459e-09	Upregulated	light-cyan
UMAG_02753	#N/A	hypothetical protein	3.61587	0.00180815	Upregulated	cyan
UMAG_05522	#N/A	related to suppressor protein PSP1	3.58203	7.3663e-15	Upregulated	light-cyan
UMAG_02757	#N/A	hypothetical protein	3.57259	0.00108244	Upregulated	light-cyan
UMAG_10692	#N/A	hypothetical protein	3.56751	6.56549e-07	Upregulated	cyan
UMAG_05072	#N/A	hypothetical protein	3.56426	3.37029e-06	Upregulated	light-cyan
UMAG_15097	#N/A	hypothetical protein	3.56108	5.20279e-16	Upregulated	magenta
UMAG_01599	#N/A	related to ECI1 - delta3-cis-delta2-trans-enoyl-CoA isomerase	3.56059	1.26421e-18	Upregulated	dark-green
UMAG_06356	#N/A	hypothetical protein	3.5537	2.95081e-05	Upregulated	#N/A
UMAG_03400	#N/A	related to HNM1 - choline permease	3.55359	2.12516e-15	Upregulated	red
UMAG_00588	#N/A	hypothetical protein	3.54815	9.62575e-26	Upregulated	light-cyan
UMAG_06118	#N/A	related to Tripeptidyl-peptidase I precursor	3.54791	1.43849e-13	Upregulated	red
UMAG_00238	#N/A	hypothetical protein	3.54717	4.67907e-20	Upregulated	magenta
UMAG_04805	#N/A	hypothetical protein	3.54288	1.26594e-20	Upregulated	magenta
UMAG_10691	#N/A	related to Long-chain-fatty-acid--CoA ligase	3.5396	0.00588824	Upregulated	dark-green
UMAG_12081	#N/A	hypothetical protein	3.53945	8.60297e-11	Upregulated	light-cyan
UMAG_01518	#N/A	hypothetical protein	3.53244	9.6987e-26	Upregulated	magenta
UMAG_15074	#N/A	related to ABC transporter	3.52289	2.77543e-12	Upregulated	dark-green
UMAG_01983	#N/A	hypothetical protein	3.52239	7.78852e-08	Upregulated	red
UMAG_10861	#N/A	related to Reticuline oxidase precursor	3.52074	3.5708e-05	Upregulated	red
UMAG_05995	#N/A	related to Acid phosphatase precursor	3.51643	1.19656e-21	Upregulated	magenta
UMAG_04046	#N/A	related to aldehyde dehydrogenase	3.51282	1.85543e-10	Upregulated	light-cyan
UMAG_02626	#N/A	hypothetical protein	3.50988	0.00282271	Upregulated	magenta
UMAG_11269	#N/A	hypothetical protein	3.50837	3.79636e-12	Upregulated	red
UMAG_01024	#N/A	hypothetical protein	3.48391	0.0415362	Upregulated	#N/A
UMAG_00884	#N/A	related to Ral2 protein	3.48082	4.69373e-20	Upregulated	cyan
UMAG_00771	#N/A	hypothetical protein	3.47616	1.17676e-20	Upregulated	magenta
UMAG_11921	#N/A	related to metallothionein	3.46793	1.71545e-30	Upregulated	light-cyan
UMAG_10881	#N/A	probable ribonuclease T1	3.46573	2.41128e-07	Upregulated	red
UMAG_06433	acu1	K	3.46483	0.000809685	Upregulated	red
UMAG_03135	#N/A	hypothetical protein	3.43332	0.00589074	Upregulated	cyan
UMAG_10838	#N/A	hypothetical protein	3.43327	1.11119e-29	Upregulated	magenta
UMAG_05264	#N/A	probable glutathione-dependent formaldehyde dehydrogenase	3.43173	0.000996255	Upregulated	blue
UMAG_00815	#N/A	related to multidrug resistant protein	3.41277	1.41496e-06	Upregulated	dark-green
UMAG_05361	lac1	related to Laccase I precursor	3.40046	4.81512e-05	Upregulated	cyan
UMAG_02325	#N/A	hypothetical protein	3.39665	1.09491e-07	Upregulated	light-cyan
UMAG_06093	#N/A	related to UDP-galactose transporter	3.37601	2.47154e-17	Upregulated	cyan
UMAG_05328	#N/A	hypothetical protein	3.37445	6.57929e-10	Upregulated	cyan
UMAG_01850	#N/A	hypothetical protein	3.37199	1.65398e-07	Upregulated	red
UMAG_01014	#N/A	hypothetical protein	3.36757	3.67871e-43	Upregulated	magenta
UMAG_05255	#N/A	hypothetical protein	3.35462	2.05327e-06	Upregulated	magenta
UMAG_01938	#N/A	related to Epoxide hydrolase 1	3.34912	2.70909e-28	Upregulated	light-cyan
UMAG_10218	#N/A	hypothetical protein	3.34836	7.68656e-06	Upregulated	cyan
UMAG_11483	#N/A	probable l-isoaspartyl protein carboxyl methyltransferase	3.34801	5.9214e-18	Upregulated	light-cyan
UMAG_01772	#N/A	related to Aldose 1-epimerase precursor	3.34601	9.7077e-31	Upregulated	cyan
UMAG_06012	#N/A	probable general amino acid permease	3.34135	2.3978e-05	Upregulated	light-cyan
UMAG_11333	#N/A	related to NDE1 - mitochondrial cytosolically directed NADH dehydrogenase	3.33862	5.0689e-07	Upregulated	light-cyan
UMAG_02836	#N/A	hypothetical protein	3.33765	0.000991577	Upregulated	#N/A
UMAG_06422	#N/A	hypothetical protein	3.3348	2.12993e-07	Upregulated	light-cyan
UMAG_12076	UTASrecQ	telomere-associated recQ-like helicase usher (N-terminal fragment)	3.33058	1.17863e-18	Upregulated	magenta
UMAG_11134	#N/A	related to Yippee protein	3.3262	8.71541e-16	Upregulated	light-cyan
UMAG_01778	#N/A	hypothetical protein	3.32532	0.0221784	Upregulated	blue
UMAG_02410	#N/A	hypothetical protein	3.31925	1.47972e-30	Upregulated	magenta
UMAG_02172	#N/A	related to methylglyoxal reductase (NADPH-dependent)	3.31704	4.87486e-10	Upregulated	light-cyan
UMAG_11111	#N/A	related to Ascorbate oxidase precursor	3.31606	0.000873439	Upregulated	#N/A
UMAG_04487	#N/A	hypothetical protein	3.31213	8.13468e-28	Upregulated	light-green
UMAG_03586	#N/A	hypothetical protein	3.30773	0.0280212	Upregulated	#N/A
UMAG_01456	#N/A	hypothetical protein	3.2902	4.0386e-09	Upregulated	cyan
UMAG_01293	#N/A	related to DNA Polymerase iota (POLI)	3.28448	2.72487e-20	Upregulated	light-cyan
UMAG_12299	#N/A	hypothetical protein	3.28176	0.000214011	Upregulated	light-cyan
UMAG_11403	#N/A	hypothetical protein	3.28155	0.0474705	Upregulated	red
UMAG_05664	#N/A	related to Cytochrome P450	3.27914	1.24701e-22	Upregulated	red
UMAG_11505	#N/A	hypothetical protein	3.27432	0.00370032	Upregulated	light-cyan
UMAG_01201	#N/A	related to TMT1 - trans-aconitate methyltransferase	3.26371	1.38036e-29	Upregulated	magenta
UMAG_00385	#N/A	hypothetical protein	3.26107	1.53975e-31	Upregulated	light-cyan
UMAG_06456	#N/A	related to aminopeptidase Y precursor	3.25897	1.70781e-05	Upregulated	light-cyan
UMAG_11596	#N/A	related to CSR1 - phosphatidylinositol transfer protein	3.25705	4.77223e-10	Upregulated	dark-green
UMAG_12338	#N/A	hypothetical protein	3.25644	1.56023e-08	Upregulated	#N/A
UMAG_10416	#N/A	hypothetical protein	3.25357	1.46815e-10	Upregulated	red
UMAG_03753	#N/A	hypothetical protein	3.25263	1.60675e-11	Upregulated	cyan
UMAG_03034	#N/A	related to HXT5 - Hexose transporter with moderate affinity for glucose	3.25082	3.30272e-09	Upregulated	light-cyan
UMAG_11944	gcy1	probable GCY1 - galactose-induced protein of aldo/keto reductase family	3.22059	0.000103354	Upregulated	magenta
UMAG_02801	#N/A	probable NADP-specific glutamate dehydrogenase	3.21782	3.82063e-05	Upregulated	dark-green
UMAG_12120	#N/A	hypothetical protein	3.21579	0.00225574	Upregulated	#N/A
UMAG_03379	#N/A	hypothetical protein	3.21466	9.62984e-09	Upregulated	cyan
UMAG_03522	#N/A	related to UGA4 - GABA permease - also involved in delta-aminolevulinate transport	3.20556	8.90928e-12	Upregulated	red
UMAG_06351	#N/A	hypothetical protein	3.20197	6.13428e-13	Upregulated	cyan
UMAG_02742	#N/A	related to CYS4 - Cystathionine beta-synthase	3.20116	8.65788e-14	Upregulated	light-cyan
UMAG_02789	#N/A	hypothetical protein	3.19645	7.45814e-06	Upregulated	#N/A
UMAG_03688	#N/A	probable fatty alcohol oxidase	3.194	0.000358316	Upregulated	red
UMAG_11462	#N/A	hypothetical protein	3.19274	5.6493e-07	Upregulated	light-cyan
UMAG_11330	#N/A	related to O-methyltransferase	3.19029	4.15601e-15	Upregulated	light-cyan
UMAG_10583	#N/A	hypothetical protein	3.189	0.0475812	Upregulated	#N/A
UMAG_05161	#N/A	related to Phosducin	3.17841	5.64951e-25	Upregulated	magenta
UMAG_11138	#N/A	hypothetical protein	3.17063	0.00416155	Upregulated	cyan
UMAG_05603	#N/A	related to Gluconolactonase	3.17051	9.05971e-08	Upregulated	cyan
UMAG_05396	pig4	related to PHO84 - high-affinity inorganic phosphate transporter	3.16577	4.85787e-14	Upregulated	light-cyan
UMAG_06359	#N/A	hypothetical protein	3.14785	0.000339682	Upregulated	light-cyan
UMAG_02023	#N/A	related to long chain fatty alcohol oxidase	3.14031	4.04462e-11	Upregulated	dark-green
UMAG_01804	tam1	tryptophan amino transferase (transaminase)	3.13922	1.32906e-08	Upregulated	cyan
UMAG_00428	#N/A	hypothetical protein	3.12564	6.91124e-11	Upregulated	magenta
UMAG_01656	#N/A	probable sugar transporter	3.12124	3.70695e-10	Upregulated	magenta
UMAG_00038	#N/A	related to transaldolase	3.11743	2.86874e-13	Upregulated	light-cyan
UMAG_12305	#N/A	probable GTP-binding protein 1	3.11164	1.13673e-25	Upregulated	cyan
UMAG_03847	nar1	nitrate reductase	3.11146	2.01186e-06	Upregulated	red
UMAG_12316	#N/A	hypothetical protein	3.10717	7.85772e-05	Upregulated	red
UMAG_11397	#N/A	hypothetical protein	3.10292	0.00269645	Upregulated	#N/A
UMAG_15077	#N/A	hypothetical protein	3.09932	4.28788e-09	Upregulated	magenta
UMAG_00223	#N/A	related to aquaporin	3.09036	2.36766e-12	Upregulated	light-cyan
UMAG_06503	#N/A	hypothetical protein	3.0867	1.30703e-10	Upregulated	red
UMAG_03246	#N/A	related to versicolorin b synthase	3.08659	3.45836e-06	Upregulated	red
UMAG_04319	#N/A	related to potassium/hydrogen antiporter	3.08437	8.6412e-32	Upregulated	light-cyan
UMAG_04064	#N/A	related to Glucoamylase precursor	3.0839	3.65827e-13	Upregulated	cyan
UMAG_02921	#N/A	hypothetical protein	3.08164	4.23338e-18	Upregulated	light-cyan
UMAG_04771	#N/A	related to KHA1 - Putative K /H antiporter	3.07968	6.76005e-31	Upregulated	red
UMAG_10713	#N/A	hypothetical protein	3.07116	5.73424e-20	Upregulated	cyan
UMAG_11883	#N/A	hypothetical protein	3.06353	7.43536e-05	Upregulated	magenta
UMAG_02806	#N/A	probable CTP1 - Mitochondrial citrate transporter - member of the mitochondrial carrier (MCF) family	3.05637	0.000783408	Upregulated	red
UMAG_04335	#N/A	hypothetical protein	3.05517	6.78864e-09	Upregulated	cyan
UMAG_11608	#N/A	hypothetical protein	3.05445	2.74511e-13	Upregulated	#N/A
UMAG_12189	#N/A	hypothetical protein	3.05421	9.4535e-11	Upregulated	magenta
UMAG_06497	#N/A	hypothetical protein	3.05349	1.26384e-15	Upregulated	red
UMAG_00708	#N/A	related to monooxygenase	3.05277	1.20612e-12	Upregulated	magenta
UMAG_11020	#N/A	hypothetical protein	3.05089	0.000309977	Upregulated	red
UMAG_12261	#N/A	related to lipase/esterase	3.04989	1.98874e-07	Upregulated	#N/A
UMAG_11979	#N/A	hypothetical protein (C-terminal fragment)	3.04797	4.17866e-18	Upregulated	cyan
UMAG_05604	#N/A	hypothetical protein	3.04174	1.11976e-08	Upregulated	light-cyan
UMAG_05252	#N/A	probable nadp-dependent mannitol dehydrogenase	3.03068	7.96279e-07	Upregulated	red
UMAG_00442	#N/A	hypothetical protein	3.03007	3.02421e-16	Upregulated	magenta
UMAG_04027	#N/A	hypothetical protein	3.02655	1.16504e-06	Upregulated	light-cyan
UMAG_04510	#N/A	hypothetical protein	3.01827	8.47204e-25	Upregulated	red
UMAG_04528	#N/A	hypothetical protein	3.01039	0.000486271	Upregulated	dark-green
UMAG_06513	#N/A	hypothetical protein	2.99888	1.51811e-10	Upregulated	cyan
UMAG_00037	#N/A	hypothetical protein	2.99626	3.54879e-05	Upregulated	light-cyan
UMAG_11181	leu2	probable LEU2 - beta-isopropyl-malate dehydrogenase	2.99328	5.33226e-09	Upregulated	cyan
UMAG_03386	#N/A	hypothetical protein	2.99197	0.00170929	Upregulated	#N/A
UMAG_10443	#N/A	hypothetical protein	2.98747	3.04827e-09	Upregulated	light-cyan
UMAG_10012	#N/A	hypothetical protein	2.98721	0.000130784	Upregulated	dark-green
UMAG_01663	#N/A	hypothetical protein	2.98312	1.75817e-25	Upregulated	light-cyan
UMAG_02745	#N/A	hypothetical protein	2.98289	0.00230734	Upregulated	cyan
UMAG_05583	#N/A	hypothetical protein	2.98172	1.12628e-23	Upregulated	cyan
UMAG_00109	dak2	probable DAK2 - dihydroxyacetone kinase	2.97981	0.000357487	Upregulated	dark-green
UMAG_02787	#N/A	hypothetical protein	2.97337	0.00574471	Upregulated	#N/A
UMAG_01665	#N/A	hypothetical protein	2.96934	1.32161e-09	Upregulated	light-cyan
UMAG_11183	#N/A	hypothetical protein	2.96898	0.000372597	Upregulated	red
UMAG_02203	#N/A	related to Na /H -exchanging protein	2.96856	0.00054578	Upregulated	light-cyan
UMAG_05939	#N/A	hypothetical protein	2.96847	6.16756e-10	Upregulated	light-cyan
UMAG_04579	#N/A	related to TRX2 - thioredoxin II	2.96731	1.44314e-32	Upregulated	light-cyan
UMAG_11237	#N/A	hypothetical protein	2.96704	0.000837126	Upregulated	#N/A
UMAG_01362	#N/A	hypothetical protein	2.96447	2.84349e-10	Upregulated	magenta
UMAG_02383	pra1	a2-pheromone receptor Pra1	2.95851	4.01704e-06	Upregulated	magenta
UMAG_03006	#N/A	probable Aldo-keto reductase yakc [NADP ]	2.95021	4.98115e-06	Upregulated	light-cyan
UMAG_02597	#N/A	related to extracellular aspartic proteinase	2.94621	3.582e-05	Upregulated	#N/A
UMAG_03436	#N/A	related to triacylglycerol lipase	2.94458	2.26916e-09	Upregulated	dark-green
UMAG_02149	#N/A	hypothetical protein	2.94324	5.51489e-18	Upregulated	cyan
UMAG_06474	#N/A	hypothetical protein	2.93737	1.43386e-11	Upregulated	magenta
UMAG_05573	#N/A	hypothetical protein	2.93578	6.82537e-08	Upregulated	cyan
UMAG_02652	#N/A	hypothetical protein	2.92849	1.57095e-13	Upregulated	red
UMAG_02723	#N/A	probable mfs-multidrug-resistance transporter	2.92788	0.00221955	Upregulated	#N/A
UMAG_06308	#N/A	related to RFX1 û major transcriptional repressor of DNA-damage-regulated genes	2.92776	5.0527e-14	Upregulated	cyan
UMAG_01773	#N/A	hypothetical protein	2.92643	1.49441e-16	Upregulated	magenta
UMAG_00992	#N/A	related to protein tyrosine phosphatase PPS1	2.9236	8.27978e-36	Upregulated	light-cyan
UMAG_11564	#N/A	hypothetical protein	2.92046	7.8353e-14	Upregulated	cyan
UMAG_01114	#N/A	hypothetical protein	2.91263	9.23008e-05	Upregulated	dark-green
UMAG_11910	#N/A	hypothetical protein	2.91077	0.00574471	Upregulated	#N/A
UMAG_01868	#N/A	related to GIT1 - Glycerophosphoinositol transporter also able to mediate low-affinity phosphate transport	2.90287	2.93892e-40	Upregulated	light-cyan
UMAG_15096	#N/A	related to cAMP-independent regulatory protein pac2	2.90002	1.85288e-06	Upregulated	light-cyan
UMAG_12173	#N/A	hypothetical protein	2.89065	1.17072e-09	Upregulated	dark-green
UMAG_11977	#N/A	related to YMC1 - putative mitochondrial inner membrane transporter	2.8856	7.06363e-16	Upregulated	cyan
UMAG_10068	#N/A	related to Acid phosphatase precursor	2.88366	1.5622e-06	Upregulated	light-cyan
UMAG_03881	#N/A	related to Heat shock protein Hsp20	2.87837	5.05535e-14	Upregulated	light-cyan
UMAG_00847	#N/A	hypothetical protein	2.87437	1.33438e-15	Upregulated	magenta
UMAG_01696	#N/A	hypothetical protein	2.87073	8.26289e-13	Upregulated	red
UMAG_06420	#N/A	hypothetical protein	2.87055	2.99605e-08	Upregulated	cyan
UMAG_02006	#N/A	hypothetical protein	2.8657	0.000484741	Upregulated	red
UMAG_00657	#N/A	related to RAD7 - nucleotide excision repair protein	2.86465	3.31491e-15	Upregulated	light-cyan
UMAG_11641	#N/A	hypothetical protein	2.86228	6.87769e-18	Upregulated	cyan
UMAG_04015	udh1	steroid 5alpha-reductase	2.86151	6.74802e-15	Upregulated	cyan
UMAG_02005	#N/A	hypothetical protein	2.8573	1.72814e-08	Upregulated	cyan
UMAG_02682	#N/A	related to MAM3 - protein required for normal mitochondrial morphology	2.8554	2.25357e-24	Upregulated	light-cyan
UMAG_02376	#N/A	probable anthranilate synthase component II	2.85422	5.48309e-14	Upregulated	cyan
UMAG_10493	#N/A	related to aminopeptidase	2.85402	1.25099e-32	Upregulated	red
UMAG_01524	#N/A	hypothetical protein	2.85296	0.000213306	Upregulated	cyan
UMAG_12007	#N/A	related to cellulase	2.84477	5.51281e-25	Upregulated	light-cyan
UMAG_00781	#N/A	hypothetical protein	2.84207	2.24235e-09	Upregulated	cyan
UMAG_01171	#N/A	related to 4-coumarate-CoA ligase	2.84098	0.000580529	Upregulated	cyan
UMAG_05619	#N/A	related to ERG25 - C-4 methyl sterol oxidase	2.84092	2.17185e-06	Upregulated	red
UMAG_06064	#N/A	hypothetical protein	2.8376	1.96742e-06	Upregulated	dark-green
UMAG_06507	#N/A	hypothetical protein	2.83729	4.48788e-14	Upregulated	light-cyan
UMAG_02223	#N/A	related to acid phosphatase	2.8267	7.11897e-09	Upregulated	dark-green
UMAG_02835	#N/A	hypothetical protein	2.82539	7.95641e-11	Upregulated	red
UMAG_04171	#N/A	related to ROT1 - molecular chaperone in the endoplasmic reticulum	2.82373	9.42116e-10	Upregulated	light-cyan
UMAG_02548	#N/A	related to Sorting nexin 9	2.81928	3.85486e-22	Upregulated	magenta
UMAG_01179	#N/A	hypothetical protein	2.81787	2.61394e-24	Upregulated	light-cyan
UMAG_10301	#N/A	hypothetical protein	2.81609	6.17654e-08	Upregulated	cyan
UMAG_02701	#N/A	hypothetical protein	2.81515	3.08962e-07	Upregulated	cyan
UMAG_12166	#N/A	related to SPC1 - signal peptidase 10.8 kDa subunit	2.81118	1.52108e-12	Upregulated	cyan
UMAG_11853	#N/A	hypothetical protein	2.80583	1.35761e-40	Upregulated	light-cyan
UMAG_04484	#N/A	probable choline-sulfatase	2.80477	1.59554e-15	Upregulated	magenta
UMAG_03876	#N/A	related to chloride channel protein	2.80282	1.20894e-16	Upregulated	magenta
UMAG_02236	#N/A	hypothetical protein	2.80156	2.51549e-05	Upregulated	light-cyan
UMAG_00029	#N/A	probable myo-inositol oxygenase	2.80093	0.00110309	Upregulated	cyan
UMAG_03415	#N/A	related to putative monooxygenase	2.7988	7.36982e-06	Upregulated	light-cyan
UMAG_01411	#N/A	hypothetical protein	2.79328	3.10926e-09	Upregulated	red
UMAG_12092	#N/A	hypothetical protein	2.79256	9.30148e-06	Upregulated	#N/A
UMAG_06098	#N/A	related to extracellular elastinolytic metalloproteinase precursor	2.79206	2.07965e-30	Upregulated	light-cyan
UMAG_10476	#N/A	hypothetical protein	2.7844	4.73918e-11	Upregulated	light-cyan
UMAG_05936	#N/A	hypothetical protein	2.78342	0.000624769	Upregulated	beige
UMAG_10742	#N/A	hypothetical protein	2.77612	1.04061e-24	Upregulated	light-cyan
UMAG_10946	#N/A	related to TNA1 - High affinity nicotinic acid plasma membrane permease	2.77522	1.02196e-07	Upregulated	magenta
UMAG_04306	#N/A	hypothetical protein	2.77382	6.25169e-10	Upregulated	magenta
UMAG_11366	#N/A	related to HTD2 - mitochondrial 3-hydroxyacyl-thioester dehydratase	2.77226	8.75754e-06	Upregulated	dark-green
UMAG_06186	#N/A	related to oxidoreductase	2.77141	3.08284e-07	Upregulated	light-cyan
UMAG_06293	#N/A	hypothetical protein	2.76831	0.000128712	Upregulated	light-cyan
UMAG_11065	#N/A	hypothetical protein	2.76823	0.000289268	Upregulated	magenta
UMAG_11643	#N/A	hypothetical protein	2.76777	4.62752e-10	Upregulated	light-cyan
UMAG_11088	#N/A	hypothetical protein	2.75906	2.87368e-30	Upregulated	light-cyan
UMAG_02769	#N/A	hypothetical protein	2.75526	1.19588e-05	Upregulated	dark-green
UMAG_02816	#N/A	hypothetical protein	2.75406	5.11268e-14	Upregulated	cyan
UMAG_02263	#N/A	hypothetical protein	2.75287	1.39953e-08	Upregulated	light-cyan
UMAG_10543	#N/A	related to nonribosomal peptide synthetase (N-terminal fragment)	2.74527	0.000314867	Upregulated	cyan
UMAG_00540	#N/A	hypothetical protein	2.74371	5.16852e-19	Upregulated	cyan
UMAG_05781	#N/A	hypothetical protein	2.74293	5.61849e-12	Upregulated	cyan
UMAG_06418	#N/A	related to polyketide synthase	2.7425	6.59379e-05	Upregulated	cyan
UMAG_10801	#N/A	hypothetical protein	2.73465	6.44103e-22	Upregulated	light-cyan
UMAG_04886	#N/A	related to HOL1 protein (member of major facilitator superfamily)	2.72889	0.00981709	Upregulated	red
UMAG_00334	#N/A	probable peroxisomal acyl-coenzyme A thioester hydrolase 1	2.71845	1.63157e-13	Upregulated	cyan
UMAG_04347	opt6	probable isp4 - oligopeptide transporter	2.71628	9.51547e-11	Upregulated	dark-green
UMAG_11113	#N/A	related to NADP( )-dependent dehydrogenase	2.71603	0.0249835	Upregulated	beige
UMAG_02584	#N/A	hypothetical protein	2.71112	4.06246e-05	Upregulated	dark-green
UMAG_12325	#N/A	hypothetical protein	2.71111	3.71572e-06	Upregulated	#N/A
UMAG_01841	#N/A	hypothetical protein	2.70895	0.0161896	Upregulated	#N/A
UMAG_02146	#N/A	related to GABA permease	2.70519	4.13201e-05	Upregulated	light-cyan
UMAG_03138	#N/A	hypothetical protein	2.69628	1.31534e-07	Upregulated	cyan
UMAG_02887	#N/A	hypothetical protein	2.67906	1.92755e-05	Upregulated	beige
UMAG_15032	#N/A	related to ABC transporter	2.6736	3.42574e-06	Upregulated	#N/A
UMAG_03532	#N/A	hypothetical protein	2.6692	0.000154107	Upregulated	light-cyan
UMAG_11203	#N/A	hypothetical protein	2.66811	1.6086e-06	Upregulated	light-cyan
UMAG_10519	#N/A	hypothetical protein	2.66029	7.20392e-14	Upregulated	light-cyan
UMAG_05974	#N/A	hypothetical protein	2.65829	4.01629e-06	Upregulated	dark-green
UMAG_02428	#N/A	hypothetical protein	2.65585	1.39038e-05	Upregulated	cyan
UMAG_10392	#N/A	hypothetical protein	2.65417	3.93791e-05	Upregulated	magenta
UMAG_10094	#N/A	hypothetical protein	2.64908	1.52225e-36	Upregulated	light-cyan
UMAG_00304	trp2	probable TRP2 - anthranilate synthase component I	2.64478	9.80444e-11	Upregulated	cyan
UMAG_01870	#N/A	related to glutathione-S-transferase	2.64077	1.88058e-14	Upregulated	light-cyan
UMAG_10951	#N/A	hypothetical protein	2.6385	0.00241176	Upregulated	#N/A
UMAG_12068	#N/A	related to N-acetylglucosaminyltransferase (C-terminal fragment)	2.63565	8.58667e-06	Upregulated	magenta
UMAG_15001	#N/A	related to CHO2 - phosphatidylethanolamine N-methyltransferase	2.63207	2.2248e-17	Upregulated	magenta
UMAG_11018	#N/A	hypothetical protein	2.62363	7.98396e-17	Upregulated	light-cyan
UMAG_02818	#N/A	related to Multidrug resistance-associated protein	2.61884	1.60289e-05	Upregulated	dark-green
UMAG_04737	#N/A	hypothetical protein	2.61461	1.19301e-15	Upregulated	dark-green
UMAG_10777	#N/A	hypothetical protein	2.61113	1.9484e-13	Upregulated	red
UMAG_03228	#N/A	related to 4-coumarate--CoA ligase 1	2.6094	0.000134841	Upregulated	dark-green
UMAG_06405	#N/A	related to AMME syndrome candidate gene 1 protein	2.60757	1.74631e-16	Upregulated	magenta
UMAG_06073	#N/A	related to DCW1 - Mannosidase	2.60318	8.9599e-05	Upregulated	light-cyan
UMAG_10845	#N/A	hypothetical protein	2.59815	6.64522e-07	Upregulated	light-cyan
UMAG_04806	#N/A	hypothetical protein	2.5949	3.41675e-13	Upregulated	cyan
UMAG_12262	#N/A	related to 4-coumarate-CoA ligase	2.58274	4.84321e-09	Upregulated	red
UMAG_05878	#N/A	hypothetical protein	2.58079	8.12377e-25	Upregulated	red
UMAG_04400	prb1	probable PRB1 - protease B	2.57891	1.26556e-11	Upregulated	dark-green
UMAG_05132	#N/A	related to VCX1 - Vacuolar Ca /H exchanger	2.56997	5.45543e-14	Upregulated	cyan
UMAG_11306	#N/A	hypothetical protein	2.56596	3.54761e-19	Upregulated	light-cyan
UMAG_01194	#N/A	hypothetical protein	2.56565	3.91413e-12	Upregulated	light-cyan
UMAG_05229	#N/A	related to Beta-mannosidase precursor	2.56517	1.3963e-10	Upregulated	light-cyan
UMAG_02462	#N/A	hypothetical protein	2.5639	1.45515e-08	Upregulated	cyan
UMAG_03673	#N/A	hypothetical protein	2.55826	0.015379	Upregulated	#N/A
UMAG_11041	#N/A	related to serine/threonine-protein kinase	2.54794	1.613e-07	Upregulated	red
UMAG_10156	#N/A	probable proteine disulfate isomerase	2.54793	5.04441e-15	Upregulated	cyan
UMAG_00545	#N/A	hypothetical protein	2.5444	2.83951e-12	Upregulated	cyan
UMAG_06391	#N/A	related to multidrug resistant protein	2.54035	0.00489969	Upregulated	red
UMAG_02933	#N/A	hypothetical protein	2.54006	1.76007e-13	Upregulated	light-cyan
UMAG_04811	#N/A	related to ADP1 - ABC transporter	2.53984	1.38514e-12	Upregulated	magenta
UMAG_10664	#N/A	hypothetical protein	2.53895	0.00494097	Upregulated	beige
UMAG_04991	#N/A	related to Serine/threonine protein kinase	2.53803	9.48214e-23	Upregulated	red
UMAG_06505	#N/A	hypothetical protein	2.53215	2.69756e-06	Upregulated	magenta
UMAG_05390	npi5	related to peroxisomal membrane protein 4	2.5302	5.94333e-07	Upregulated	light-cyan
UMAG_10077	#N/A	probable alcohol dehydrogenase	2.52196	5.91155e-05	Upregulated	dark-green
UMAG_04486	#N/A	hypothetical protein	2.51073	5.65935e-14	Upregulated	cyan
UMAG_05966	rss1	hypothetical protein	2.50963	1.55795e-28	Upregulated	dark-green
UMAG_01788	#N/A	related to deacetylase	2.5085	1.70643e-08	Upregulated	light-green
UMAG_03327	#N/A	hypothetical protein	2.50573	6.04584e-05	Upregulated	#N/A
UMAG_01569	#N/A	related to BRE4 - protein involved in endocytosis	2.50082	7.61589e-10	Upregulated	magenta
UMAG_01466	#N/A	related to acyl-coa dehydrogenase	2.4956	5.68615e-05	Upregulated	dark-green
UMAG_10733	#N/A	hypothetical protein	2.48814	8.88092e-35	Upregulated	light-cyan
UMAG_00446	#N/A	probable beta-glucosidase	2.48647	2.72085e-13	Upregulated	light-cyan
UMAG_12298	#N/A	hypothetical protein	2.48562	0.0274898	Upregulated	light-cyan
UMAG_11725	#N/A	hypothetical protein	2.48481	1.78401e-14	Upregulated	light-cyan
UMAG_02182	#N/A	probable NADPH-dependent beta-ketoacyl reductase (rhlG)	2.48037	1.4189e-10	Upregulated	dark-green
UMAG_00235	exg1	probable EXG1 - exo-beta-1	2.47955	2.62835e-10	Upregulated	light-cyan
UMAG_03663	#N/A	probable uracil permease	2.47385	0.000385313	Upregulated	dark-green
UMAG_02994	rrm5	related to ELAV-like protein 2	2.45825	9.71502e-09	Upregulated	cyan
UMAG_11441	#N/A	hypothetical protein	2.44768	7.7223e-05	Upregulated	dark-green
UMAG_11766	#N/A	hypothetical protein	2.4429	1.90504e-09	Upregulated	light-cyan
UMAG_02838	#N/A	hypothetical protein	2.44233	1.0046e-07	Upregulated	cyan
UMAG_01774	#N/A	hypothetical protein	2.43958	1.73407e-11	Upregulated	cyan
UMAG_10590	#N/A	hypothetical protein	2.43737	5.77057e-11	Upregulated	magenta
UMAG_01714	#N/A	probable monooxygenase	2.43675	0.00028182	Upregulated	dark-green
UMAG_04523	ump1	low affinity ammonium transporter	2.43309	9.31709e-06	Upregulated	red
UMAG_01165	#N/A	related to Glucan 1	2.43197	0.000575044	Upregulated	#N/A
UMAG_00583	#N/A	hypothetical protein	2.43132	0.000100485	Upregulated	red
UMAG_02035	#N/A	related to yellowish-green 1 (ayg1)	2.42357	7.35231e-11	Upregulated	cyan
UMAG_03997	#N/A	related to MET1 - siroheme synthase	2.4157	1.9899e-05	Upregulated	cyan
UMAG_00336	#N/A	hypothetical protein	2.4077	2.34289e-06	Upregulated	light-cyan
UMAG_00551	#N/A	related to putative C2H2 zinc finger protein flbC	2.40322	4.60011e-22	Upregulated	magenta
UMAG_11081	#N/A	hypothetical protein (C-terminal fragment)	2.40038	0.00183388	Upregulated	cyan
UMAG_11773	#N/A	hypothetical protein	2.39999	3.20377e-06	Upregulated	magenta
UMAG_06077	#N/A	hypothetical protein	2.39534	0.000320539	Upregulated	#N/A
UMAG_12155	#N/A	related to MutS protein homolog 5	2.39136	1.62419e-05	Upregulated	cyan
UMAG_03485	#N/A	hypothetical protein	2.38855	0.00509474	Upregulated	red
UMAG_05057	#N/A	hypothetical protein	2.38563	3.04367e-26	Upregulated	magenta
UMAG_06066	#N/A	hypothetical protein	2.38429	2.58651e-15	Upregulated	cyan
UMAG_05961	rrm64	probable alpha-methylacyl-coa racemase	2.38366	4.76905e-06	Upregulated	magenta
UMAG_11352	#N/A	related to neutral ceramidase	2.38203	2.61483e-11	Upregulated	light-cyan
UMAG_01747	#N/A	related to Estradiol 17 beta-dehydrogenase 4	2.38082	0.000269701	Upregulated	dark-green
UMAG_04689	#N/A	hypothetical protein	2.37685	6.71244e-06	Upregulated	blue
UMAG_10306	#N/A	hypothetical protein	2.37172	1.30359e-19	Upregulated	cyan
UMAG_02191	#N/A	hypothetical protein	2.36913	2.72362e-06	Upregulated	light-cyan
UMAG_05795	#N/A	hypothetical protein	2.36434	4.09816e-07	Upregulated	light-cyan
UMAG_03619	#N/A	related to multidrug resistant protein	2.36333	0.0210224	Upregulated	red
UMAG_01756	#N/A	probable Purine Transporter AzgA	2.35976	4.58328e-13	Upregulated	cyan
UMAG_02590	#N/A	hypothetical protein	2.35924	6.06712e-06	Upregulated	red
UMAG_06020	#N/A	hypothetical protein	2.35878	1.52e-08	Upregulated	light-cyan
UMAG_03384	#N/A	related to YHK8 - putative mediator of drug efflux	2.3517	1.86242e-10	Upregulated	dark-green
UMAG_05541	#N/A	hypothetical protein	2.35167	1.70323e-07	Upregulated	cyan
UMAG_04485	#N/A	related to Cut9 interacting protein scn1	2.34877	4.83795e-07	Upregulated	magenta
UMAG_05219	#N/A	related to endoplasmic oxidoreductin 1 precursor	2.34613	3.908e-09	Upregulated	magenta
UMAG_11230	pig2	related to protein disulfide isomerase	2.3379	4.47872e-25	Upregulated	cyan
UMAG_11978	#N/A	hypothetical protein	2.33768	0.000576185	Upregulated	dark-green
UMAG_00841	#N/A	hypothetical protein	2.33278	2.62089e-19	Upregulated	light-cyan
UMAG_00573	#N/A	hypothetical protein	2.33245	0.00339275	Upregulated	dark-green
UMAG_11406	#N/A	hypothetical protein	2.32926	7.57307e-08	Upregulated	red
UMAG_06274	#N/A	related to hormone-sensitive lipase	2.32254	5.94813e-17	Upregulated	magenta
UMAG_03464	#N/A	hypothetical protein	2.32046	1.56974e-06	Upregulated	cyan
UMAG_10001	#N/A	hypothetical protein	2.31794	3.16629e-15	Upregulated	cyan
UMAG_06476	#N/A	hypothetical protein	2.31252	9.68064e-12	Upregulated	magenta
UMAG_00721	#N/A	related to MAPKK kinase	2.30531	4.40531e-12	Upregulated	magenta
UMAG_11341	#N/A	related to ALG12 - alpha-1	2.29936	7.14072e-17	Upregulated	cyan
UMAG_10498	#N/A	hypothetical protein	2.29745	1.21253e-12	Upregulated	light-cyan
UMAG_02791	#N/A	related to GABA permease	2.29509	0.000106737	Upregulated	light-cyan
UMAG_10515	#N/A	hypothetical protein	2.29183	7.46602e-07	Upregulated	dark-green
UMAG_00559	#N/A	hypothetical protein	2.28919	0.00017535	Upregulated	#N/A
UMAG_05609	#N/A	related to HSV2 - Phosphatidylinositol 3	2.28756	3.14138e-25	Upregulated	magenta
UMAG_12009	#N/A	hypothetical protein	2.28432	1.44601e-08	Upregulated	cyan
UMAG_04918	#N/A	hypothetical protein	2.28362	2.21697e-11	Upregulated	magenta
UMAG_00991	#N/A	hypothetical protein	2.28046	4.58465e-14	Upregulated	magenta
UMAG_01465	#N/A	hypothetical protein	2.28028	0.00677458	Upregulated	cyan
UMAG_01725	#N/A	hypothetical protein	2.27977	2.01634e-09	Upregulated	dark-green
UMAG_02148	#N/A	related to positive effector protein GCN20	2.27618	8.98148e-05	Upregulated	red
UMAG_11697	#N/A	hypothetical protein	2.26716	3.49696e-06	Upregulated	beige
UMAG_02669	#N/A	hypothetical protein	2.26489	1.66665e-13	Upregulated	cyan
UMAG_03127	#N/A	hypothetical protein	2.26386	2.18523e-18	Upregulated	light-cyan
UMAG_01710	#N/A	related to N-carbamoyl-L-amino acid hydrolase	2.26006	1.06636e-08	Upregulated	dark-green
UMAG_05925	#N/A	related to TOK1 - Voltage-gated	2.25693	1.28306e-11	Upregulated	magenta
UMAG_10888	#N/A	hypothetical protein	2.25514	2.17825e-09	Upregulated	red
UMAG_11967	#N/A	hypothetical protein	2.25466	5.29587e-06	Upregulated	light-cyan
UMAG_02147	#N/A	related to Cytoplasmic acetyl-CoA hydrolase 1	2.25415	1.22544e-10	Upregulated	cyan
UMAG_06396	#N/A	hypothetical protein	2.24757	1.28363e-19	Upregulated	light-cyan
UMAG_04348	#N/A	probable phenol 2-monooxygenase	2.24314	8.4156e-08	Upregulated	light-cyan
UMAG_03166	#N/A	hypothetical protein	2.24215	3.2368e-09	Upregulated	light-cyan
UMAG_10175	#N/A	probable sphingosine-1-phosphate lyase	2.2411	4.8697e-11	Upregulated	cyan
UMAG_00204	#N/A	related to Ca2 -transporting ATPase	2.24108	0.000146169	Upregulated	red
UMAG_00146	#N/A	hypothetical protein	2.24093	0.000851017	Upregulated	light-cyan
UMAG_05348	#N/A	related to RAM1 - protein farnesyltransferase	2.23893	1.36341e-08	Upregulated	light-green
UMAG_10627	#N/A	related to triose-phosphate isomerase	2.23875	0.000764248	Upregulated	light-cyan
UMAG_11540	#N/A	related to carboxylesterase/lipase EstA precursor	2.23833	9.24724e-06	Upregulated	cyan
UMAG_06425	#N/A	hypothetical protein	2.23783	1.49798e-15	Upregulated	light-cyan
UMAG_03463	#N/A	related to SMP2 protein	2.23735	5.01422e-07	Upregulated	cyan
UMAG_02591	#N/A	related to Double-strand-break repair protein rad21	2.23518	2.50948e-08	Upregulated	cyan
UMAG_02704	#N/A	related to allantoate permease	2.22562	0.0130324	Upregulated	cyan
UMAG_02150	#N/A	probable xylitol dehydrogenase	2.22509	3.0838e-05	Upregulated	magenta
UMAG_05422	#N/A	hypothetical protein	2.21958	0.000370659	Upregulated	light-cyan
UMAG_05933	#N/A	probable Sulfate permease	2.21772	2.91914e-05	Upregulated	magenta
UMAG_02460	#N/A	hypothetical protein	2.21623	4.60694e-09	Upregulated	cyan
UMAG_05879	#N/A	hypothetical protein	2.21537	1.21789e-12	Upregulated	magenta
UMAG_01904	#N/A	related to succinyl-coa ligase [gdp-forming] beta-chain	2.2152	0.00255253	Upregulated	dark-green
UMAG_02052	#N/A	related to white collar 1 protein	2.21371	0.000219492	Upregulated	light-cyan
UMAG_02008	#N/A	related to TNA1 - high affinity nicotinic acid plasma membrane permease	2.20842	7.13397e-09	Upregulated	dark-green
UMAG_00258	#N/A	hypothetical protein	2.20606	3.16436e-12	Upregulated	light-cyan
UMAG_02234	#N/A	hypothetical protein	2.20599	0.0181572	Upregulated	blue
UMAG_01832	#N/A	hypothetical protein	2.20477	1.41372e-07	Upregulated	magenta
UMAG_05423	#N/A	related to Monoamine oxidase A [flavin-containing]	2.20343	3.74847e-11	Upregulated	light-cyan
UMAG_02856	#N/A	hypothetical protein	2.20324	4.94287e-21	Upregulated	magenta
UMAG_01573	#N/A	hypothetical protein	2.19907	3.45498e-08	Upregulated	cyan
UMAG_05554	#N/A	related to GPI18 - mannosyltransferase	2.19524	3.35581e-09	Upregulated	magenta
UMAG_05194	#N/A	hypothetical protein	2.19379	7.76548e-20	Upregulated	magenta
UMAG_11677	#N/A	related to serine/threonine protein kinase	2.19302	1.55309e-13	Upregulated	magenta
UMAG_11603	#N/A	related to RPS0B - 40S ribosomal protein p40 homolog B	2.19267	0.000122015	Upregulated	#N/A
UMAG_02178	#N/A	related to aspartic protease	2.1853	9.22838e-05	Upregulated	dark-green
UMAG_10714	#N/A	hypothetical protein	2.18175	2.13979e-10	Upregulated	light-cyan
UMAG_05896	#N/A	hypothetical protein	2.18102	1.3569e-08	Upregulated	light-cyan
UMAG_04646	#N/A	hypothetical protein	2.18072	9.50081e-08	Upregulated	cyan
UMAG_00045	#N/A	related to quinone reductase	2.18022	2.15022e-05	Upregulated	dark-green
UMAG_04742	#N/A	related to stomatin	2.17366	0.0251834	Upregulated	dark-green
UMAG_02356	#N/A	related to beta-galactosidase precursor	2.1727	7.05077e-14	Upregulated	light-cyan
UMAG_10350	#N/A	related to transport protein USO1	2.16923	6.10867e-09	Upregulated	magenta
UMAG_05749	#N/A	hypothetical protein	2.16921	1.02798e-08	Upregulated	beige
UMAG_01547	#N/A	hypothetical protein	2.16721	3.52207e-15	Upregulated	red
UMAG_04498	#N/A	hypothetical protein	2.16518	1.11151e-15	Upregulated	red
UMAG_06506	#N/A	hypothetical protein	2.16474	7.12152e-09	Upregulated	cyan
UMAG_11754	#N/A	hypothetical protein (C-terminal fragment)	2.16297	0.000434905	Upregulated	magenta
UMAG_12303	#N/A	hypothetical protein	2.15667	0.000613197	Upregulated	cyan
UMAG_12033	rop1	HMG-box transcription factor (C-terminal fragment)	2.15654	0.0002269	Upregulated	burlywood
UMAG_05385	gpa4	Guanine nucleotide-binding protein alpha-4 subunit	2.15354	2.50025e-09	Upregulated	cyan
UMAG_12127	#N/A	hypothetical protein	2.15317	3.80603e-06	Upregulated	light-green
UMAG_04056	snq2	probable SNQ2 - ABC transporter involved in multidrug resistance	2.1528	9.65183e-07	Upregulated	magenta
UMAG_04581	#N/A	hypothetical protein	2.14607	7.19446e-16	Upregulated	red
UMAG_12230	#N/A	hypothetical protein	2.14553	3.24198e-09	Upregulated	#N/A
UMAG_02490	flr1	probable FLR1 - Putative H antiporter involved in multidrug resistance	2.14426	0.001464	Upregulated	cyan
UMAG_04531	#N/A	hypothetical protein	2.14298	1.01278e-17	Upregulated	magenta
UMAG_03103	#N/A	probable ribose-5-phosphate isomerase	2.14279	0.000579654	Upregulated	magenta
UMAG_00145T0	#N/A	#N/A	2.14229	6.08393e-07	Upregulated	#N/A
UMAG_03817	#N/A	hypothetical protein	2.13616	0.00633908	Upregulated	magenta
UMAG_01952	#N/A	related to UV-endonuclease UVE-1	2.13303	0.0344381	Upregulated	dark-green
UMAG_11206	#N/A	hypothetical protein	2.12662	0.00176875	Upregulated	#N/A
UMAG_01799	#N/A	hypothetical protein	2.12639	3.63529e-05	Upregulated	red
UMAG_05953	#N/A	hypothetical protein	2.1184	0.000355967	Upregulated	dark-green
UMAG_11030	#N/A	hypothetical protein	2.10936	0.000118391	Upregulated	green
UMAG_10295	#N/A	related to LYS2 - L-aminoadipate-semialdehyde dehydrogenase	2.10527	1.21016e-09	Upregulated	light-cyan
UMAG_11048	#N/A	hypothetical protein	2.10269	1.27188e-06	Upregulated	cyan
UMAG_10665	#N/A	related to acyl-CoA dehydrogenase	2.10035	4.86549e-05	Upregulated	dark-green
UMAG_05915	#N/A	related to DUG3 - probable glutamine amidotransferase	2.1003	1.66513e-08	Upregulated	magenta
UMAG_02715	pot1	probable POT1 - acetyl-CoA C-acyltransferase	2.09861	2.96935e-06	Upregulated	dark-green
UMAG_01038	#N/A	hypothetical protein	2.09254	0.0148088	Upregulated	dark-green
UMAG_02405	#N/A	related to KAR4 - transcription factor required for gene regulation in response to pheromones	2.09165	5.83141e-08	Upregulated	magenta
UMAG_04318	#N/A	related to Prenylcysteine oxidase precursor	2.09068	1.84123e-11	Upregulated	cyan
UMAG_05635	#N/A	hypothetical protein	2.08978	4.54765e-09	Upregulated	magenta
UMAG_01156	#N/A	related to myo-inositol transporter	2.08869	3.68468e-09	Upregulated	cyan
UMAG_03002	#N/A	hypothetical protein	2.08688	1.16399e-05	Upregulated	dark-green
UMAG_02305	#N/A	related to peptidyl-prolyl cis-trans isomerase	2.08595	8.0118e-07	Upregulated	magenta
UMAG_00140	#N/A	related to tRNA dihydrouridine synthase	2.08575	1.28463e-09	Upregulated	cyan
UMAG_00164	#N/A	related to splicing factor HCC1	2.08439	3.68228e-09	Upregulated	magenta
UMAG_10431	#N/A	hypothetical protein	2.08432	6.33009e-10	Upregulated	magenta
UMAG_00041	#N/A	hypothetical protein	2.07803	2.60436e-17	Upregulated	magenta
UMAG_10046	#N/A	hypothetical protein	2.07242	2.82179e-09	Upregulated	light-green
UMAG_00946	#N/A	hypothetical protein	2.07087	1.3977e-05	Upregulated	light-cyan
UMAG_02957	#N/A	hypothetical protein	2.06681	2.16016e-10	Upregulated	light-cyan
UMAG_02142	#N/A	related to muconate cycloisomerase	2.06603	0.00282983	Upregulated	cyan
UMAG_01875	gal7	probable GAL7 - UDP-glucose--hexose-1-phosphate uridylyltransferase	2.06564	9.58474e-07	Upregulated	cyan
UMAG_05325	#N/A	hypothetical protein	2.06384	0.0124001	Upregulated	dark-green
UMAG_05567	atg8	probable ATG8 - essential for autophagy	2.0634	3.47004e-19	Upregulated	light-cyan
UMAG_12043	#N/A	hypothetical protein	2.05907	0.0471526	Upregulated	#N/A
UMAG_11046	#N/A	hypothetical protein	2.05736	9.95393e-12	Upregulated	cyan
UMAG_11410	crk1	cdk-related kinase 1	2.05628	4.14008e-23	Upregulated	magenta
UMAG_03948	#N/A	hypothetical protein	2.05335	0.00384926	Upregulated	#N/A
UMAG_02321	#N/A	hypothetical protein	2.05264	3.03525e-11	Upregulated	light-cyan
UMAG_01065	#N/A	hypothetical protein	2.048	0.000229057	Upregulated	light-cyan
UMAG_11927	#N/A	related to ROT1 - molecular chaperone in the endoplasmic reticulum	2.04505	1.95901e-12	Upregulated	cyan
UMAG_04364	exg1	probable EXG1 - Exo-1	2.04447	0.0130316	Upregulated	light-cyan
UMAG_11373	#N/A	hypothetical protein	2.04094	4.18171e-06	Upregulated	dark-green
UMAG_00036	#N/A	hypothetical protein	2.03307	1.19186e-09	Upregulated	red
UMAG_03823	#N/A	hypothetical protein	2.03083	0.0349708	Upregulated	#N/A
UMAG_15055	#N/A	hypothetical protein	2.03031	2.83484e-12	Upregulated	light-cyan
UMAG_04499	#N/A	hypothetical protein	2.02973	2.97961e-05	Upregulated	dark-green
UMAG_01159	#N/A	hypothetical protein	2.02818	1.04027e-06	Upregulated	cyan
UMAG_05259	#N/A	hypothetical protein	2.0268	2.91538e-11	Upregulated	light-cyan
UMAG_00222	#N/A	related to monocarboxylate transporter	2.0261	0.00860012	Upregulated	light-cyan
UMAG_04688	#N/A	hypothetical protein	2.01949	2.50974e-15	Upregulated	light-cyan
UMAG_00535	#N/A	hypothetical protein	2.01684	3.77046e-14	Upregulated	magenta
UMAG_11714	#N/A	hypothetical protein	2.0136	5.71838e-07	Upregulated	light-cyan
UMAG_03139	#N/A	hypothetical protein	2.01263	0.00891318	Upregulated	light-cyan
UMAG_11378	#N/A	probable Cyanate hydratase	2.01005	0.00375107	Upregulated	dark-green
UMAG_04323	#N/A	related to CDC24 - Guanine nucleotide exchange factor (GEF or GDP-release factor)	2.0093	3.30744e-22	Upregulated	light-cyan
UMAG_10445	#N/A	hypothetical protein	2.00749	9.95393e-12	Upregulated	magenta
UMAG_11078	#N/A	hypothetical protein	2.00352	0.0061701	Upregulated	cyan
UMAG_05136	#N/A	hypothetical protein	2.00343	3.86283e-05	Upregulated	cyan
UMAG_01026	#N/A	hypothetical protein	2.00118	0.000317055	Upregulated	magenta
UMAG_02729	#N/A	hypothetical protein	2.00045	7.69673e-17	Upregulated	light-green
UMAG_02489	#N/A	hypothetical protein	1.99893	8.62832e-11	Upregulated	cyan
UMAG_01862	#N/A	related to arsenite transporter ARR3	1.99813	1.50197e-06	Upregulated	magenta
UMAG_00915	#N/A	hypothetical protein	1.99246	9.96818e-11	Upregulated	light-cyan
UMAG_02404	#N/A	related to CAC2 - component of the chromatin assembly complex	1.99239	3.48994e-09	Upregulated	cyan
UMAG_02627	#N/A	hypothetical protein	1.98523	5.13567e-07	Upregulated	light-cyan
UMAG_01691	#N/A	related to ATP-dependent DNA helicase	1.98492	7.20311e-12	Upregulated	cyan
UMAG_01803	#N/A	related to NCA2 - control of mitochondrial synthesis of Atp6p and Atp8p	1.98465	8.604e-06	Upregulated	burlywood
UMAG_03315	ukb1	serine/threonine protein kinase B-related Ukb1	1.98354	1.11629e-18	Upregulated	light-cyan
UMAG_02525	#N/A	related to ring finger protein 14	1.98232	1.79949e-05	Upregulated	light-cyan
UMAG_02685	#N/A	hypothetical protein	1.98055	7.83846e-12	Upregulated	light-cyan
UMAG_10996	#N/A	hypothetical protein	1.97969	0.00795328	Upregulated	dark-green
UMAG_03883	#N/A	related to WD repeat and FYVE domain-containing protein 3	1.97646	2.311e-13	Upregulated	cyan
UMAG_04164	#N/A	hypothetical protein	1.97541	3.45635e-13	Upregulated	light-cyan
UMAG_11300	#N/A	hypothetical protein	1.97378	7.16307e-06	Upregulated	magenta
UMAG_11824	#N/A	hypothetical protein	1.97156	3.0892e-09	Upregulated	magenta
UMAG_00699	#N/A	related to protein DGCR14	1.97092	8.0683e-08	Upregulated	magenta
UMAG_01373	#N/A	related to Vacuolar membrane protein	1.96351	1.8227e-11	Upregulated	magenta
UMAG_00829	#N/A	hypothetical protein	1.96232	0.0254284	Upregulated	#N/A
UMAG_03890	#N/A	hypothetical protein	1.96043	1.72258e-09	Upregulated	light-cyan
UMAG_03055	#N/A	hypothetical protein	1.9598	5.0251e-08	Upregulated	light-cyan
UMAG_11895	#N/A	hypothetical protein	1.95794	1.786e-05	Upregulated	light-cyan
UMAG_01055	#N/A	hypothetical protein	1.95478	0.0114754	Upregulated	dark-green
UMAG_01216	#N/A	hypothetical protein	1.95422	6.24277e-11	Upregulated	magenta
UMAG_11813	#N/A	hypothetical protein	1.95206	4.12278e-06	Upregulated	dark-green
UMAG_15048	#N/A	related to 4-coumarate-CoA ligase 1	1.94843	0.0069086	Upregulated	dark-green
UMAG_04362	#N/A	related to Cytochrome P450 8B1	1.948	0.00102754	Upregulated	light-cyan
UMAG_02573	#N/A	hypothetical protein	1.94618	4.96686e-06	Upregulated	blue
UMAG_01922	#N/A	hypothetical protein	1.94577	0.00347707	Upregulated	beige
UMAG_02817	#N/A	hypothetical protein	1.94459	0.00141168	Upregulated	dark-green
UMAG_10248	#N/A	hypothetical protein	1.94457	0.000498591	Upregulated	light-cyan
UMAG_10559	#N/A	hypothetical protein	1.94162	3.98169e-11	Upregulated	magenta
UMAG_11938	#N/A	hypothetical protein	1.94042	0.00260477	Upregulated	light-cyan
UMAG_10183	#N/A	related to SPS19 - peroxisomal 2	1.93731	0.000591116	Upregulated	light-cyan
UMAG_11858	#N/A	hypothetical protein	1.93579	1.85415e-12	Upregulated	dark-green
UMAG_03372T0	#N/A	#N/A	1.92808	0.0413514	Upregulated	#N/A
UMAG_10637	#N/A	hypothetical protein (N-terminal fragment)	1.92204	0.00123803	Upregulated	dark-green
UMAG_01334	#N/A	hypothetical protein	1.91897	0.00424097	Upregulated	cyan
UMAG_04926	pep4	probable PEP4 - aspartyl protease	1.91833	2.15009e-08	Upregulated	dark-green
UMAG_02982	#N/A	related to PLC1 - 1-phosphatidylinositol-4	1.91727	1.68925e-11	Upregulated	magenta
UMAG_01994	#N/A	hypothetical protein	1.91477	2.46552e-06	Upregulated	beige
UMAG_12295	#N/A	hypothetical protein	1.91401	2.7527e-09	Upregulated	cyan
UMAG_02273	#N/A	hypothetical protein	1.91043	2.23066e-07	Upregulated	light-cyan
UMAG_05272	#N/A	hypothetical protein	1.91	0.00012672	Upregulated	burlywood
UMAG_03973	#N/A	related to serine/threonine protein kinase	1.90953	1.20843e-13	Upregulated	magenta
UMAG_00001	#N/A	hypothetical protein	1.90686	2.62753e-09	Upregulated	beige
UMAG_11277	#N/A	hypothetical protein	1.90639	4.62577e-08	Upregulated	dark-green
UMAG_03487	#N/A	hypothetical protein	1.90376	1.26427e-12	Upregulated	light-cyan
UMAG_05632	isu1	probable ISU1 - Iron-Sulfur cluster nifU-like protein	1.90269	2.2718e-05	Upregulated	light-cyan
UMAG_12123	#N/A	related to Nuclease Le3	1.90039	7.70192e-07	Upregulated	light-cyan
UMAG_01351	#N/A	hypothetical protein	1.89897	0.0359141	Upregulated	light-cyan
UMAG_03990	#N/A	related to Short-chain dehydrogenase/reductase	1.89847	0.00878476	Upregulated	light-cyan
UMAG_04680	#N/A	related to Monocarboxylate transporter	1.89394	0.00172658	Upregulated	green
UMAG_00965	#N/A	related to carotenoid cleavage dioxygenase 1	1.89385	0.0021665	Upregulated	red
UMAG_12014	#N/A	related to PGC1 - phosphatidyl glycerol phospholipase C	1.89292	1.81195e-10	Upregulated	magenta
UMAG_10263	#N/A	related to 1-phosphatidylinositol-4	1.89004	0.00250505	Upregulated	beige
UMAG_10391	#N/A	related to SKT5 - protoplast regeneration and killer toxin resistance protein	1.88078	2.00016e-08	Upregulated	light-cyan
UMAG_00782	#N/A	hypothetical protein	1.88069	2.02065e-08	Upregulated	cyan
UMAG_11382	#N/A	probable 2-Nitropropane dioxygenase	1.87713	7.54135e-06	Upregulated	light-cyan
UMAG_01462	#N/A	hypothetical protein	1.87356	2.03109e-05	Upregulated	cyan
UMAG_11715	#N/A	related to VPS13 - involved in regulating membrane traffic (N-terminal fragment)	1.8706	1.52602e-06	Upregulated	cyan
UMAG_02862	#N/A	hypothetical protein	1.86287	5.08208e-13	Upregulated	cyan
UMAG_02521	#N/A	hypothetical protein	1.85905	0.00209671	Upregulated	magenta
UMAG_01971	#N/A	hypothetical protein	1.85858	0.000732174	Upregulated	light-cyan
UMAG_05876	#N/A	hypothetical protein	1.85818	1.92134e-15	Upregulated	magenta
UMAG_05222	#N/A	hypothetical protein	1.84635	0.0341302	Upregulated	dark-green
UMAG_02498	#N/A	related to delta-6 fatty acid desaturase	1.84477	7.68656e-06	Upregulated	magenta
UMAG_00386	#N/A	hypothetical protein	1.84458	7.65287e-05	Upregulated	dark-green
UMAG_00501	#N/A	hypothetical protein	1.84392	0.00852811	Upregulated	magenta
UMAG_03714	#N/A	related to lactose regulatory protein	1.84325	1.04784e-06	Upregulated	red
UMAG_11765	#N/A	related to 6-hydroxy-D-nicotine oxidase	1.84303	1.36793e-06	Upregulated	magenta
UMAG_01712	#N/A	related to AIM2 - cytoplasmic protein involved in mitochondrial function or organization	1.84254	0.0081489	Upregulated	burlywood
UMAG_00338	#N/A	hypothetical protein	1.84187	1.69428e-10	Upregulated	magenta
UMAG_04984	#N/A	hypothetical protein	1.84031	7.28784e-10	Upregulated	magenta
UMAG_01864	#N/A	related to TDA10 - ATP-binding protein of unknown function	1.83927	2.67578e-11	Upregulated	light-cyan
UMAG_10835	rrm4	related to Cytochrome b561	1.83735	0.0153775	Upregulated	light-cyan
UMAG_02050	#N/A	hypothetical protein	1.83675	1.26768e-08	Upregulated	cyan
UMAG_10038	mfe2	probable multifunctional beta-oxidation protein	1.8364	0.00411427	Upregulated	dark-green
UMAG_00229	#N/A	hypothetical protein	1.8307	6.12619e-05	Upregulated	cyan
UMAG_01499	#N/A	hypothetical protein	1.82799	7.80577e-06	Upregulated	light-cyan
UMAG_01699	#N/A	hypothetical protein	1.82733	4.19164e-09	Upregulated	magenta
UMAG_04992	#N/A	hypothetical protein	1.82707	0.000248264	Upregulated	light-cyan
UMAG_11981	#N/A	hypothetical protein	1.8255	7.67429e-11	Upregulated	light-cyan
UMAG_04535	#N/A	hypothetical protein	1.82524	1.69892e-07	Upregulated	magenta
UMAG_10483	#N/A	related to SPS19 û peroxisomal 2	1.82462	0.0144465	Upregulated	dark-green
UMAG_00956	#N/A	related to RAX1 - Protein involved in determination of budding patterns	1.82312	2.79814e-05	Upregulated	magenta
UMAG_10380	#N/A	hypothetical protein	1.82243	4.31685e-05	Upregulated	magenta
UMAG_02175	#N/A	related to 3-phytase A precursor	1.81695	2.46554e-05	Upregulated	magenta
UMAG_11565	#N/A	hypothetical protein	1.81507	5.26851e-06	Upregulated	salmon
UMAG_06280	#N/A	related to J kappa-recombination signal binding protein	1.81296	4.70714e-07	Upregulated	cyan
UMAG_00108	#N/A	related to D-arabinitol 2-dehydrogenase	1.81204	1.64903e-08	Upregulated	magenta
UMAG_02280	#N/A	hypothetical protein	1.80949	1.4035e-13	Upregulated	light-cyan
UMAG_00949	#N/A	probable RAS GTPase-activating protein sar1	1.809	6.36471e-15	Upregulated	light-cyan
UMAG_05663	#N/A	related to IGO2 - protein required for initiation of G0 program	1.80785	1.65842e-06	Upregulated	dark-green
UMAG_04288	#N/A	hypothetical protein	1.80699	2.46105e-07	Upregulated	light-cyan
UMAG_02014	#N/A	hypothetical protein	1.80553	1.08273e-06	Upregulated	light-cyan
UMAG_00698	#N/A	hypothetical protein	1.79965	6.93165e-06	Upregulated	light-cyan
UMAG_01574	#N/A	hypothetical protein	1.79888	0.000219751	Upregulated	dark-green
UMAG_02880	#N/A	hypothetical protein	1.79876	9.74782e-08	Upregulated	red
UMAG_00790	#N/A	related to coenzyme a synthetase	1.79822	4.15174e-11	Upregulated	magenta
UMAG_00467	#N/A	hypothetical protein	1.79635	0.0110829	Upregulated	cyan
UMAG_01738	#N/A	hypothetical protein	1.79563	7.58545e-08	Upregulated	light-cyan
UMAG_02546	#N/A	related to translocation protein sec62	1.79506	6.25822e-07	Upregulated	cyan
UMAG_03235	#N/A	hypothetical protein	1.79491	6.9107e-08	Upregulated	cyan
UMAG_05916	#N/A	related to Phosphopantothenoylcysteine decarboxylase	1.79471	8.8176e-08	Upregulated	magenta
UMAG_01049	#N/A	probable acyl-CoA dehydrogenase	1.79403	0.00252659	Upregulated	beige
UMAG_03611	#N/A	related to LAG1 - longevity-assurance protein	1.79179	2.47207e-08	Upregulated	cyan
UMAG_01161	#N/A	related to BEM2 - GTPase-activating protein	1.78917	4.46385e-13	Upregulated	magenta
UMAG_02765	#N/A	hypothetical protein	1.78878	2.2718e-05	Upregulated	cyan
UMAG_01982	#N/A	related to aminotriazole resistance protein	1.78678	0.000967684	Upregulated	magenta
UMAG_02197	#N/A	hypothetical protein	1.78635	9.71717e-08	Upregulated	light-cyan
UMAG_05080	#N/A	hypothetical protein	1.78512	1.72208e-08	Upregulated	light-cyan
UMAG_11163	#N/A	related to RAD4 - Excision repair protein (N-terminal fragment)	1.78419	1.56074e-07	Upregulated	light-cyan
UMAG_00013	#N/A	hypothetical protein	1.7834	0.00886254	Upregulated	dark-green
UMAG_05347	#N/A	hypothetical protein	1.78079	9.84355e-06	Upregulated	light-green
UMAG_10439	#N/A	hypothetical protein	1.77335	0.00271018	Upregulated	dark-green
UMAG_03704	#N/A	hypothetical protein	1.77224	9.25625e-05	Upregulated	light-cyan
UMAG_00271	#N/A	related to Lipase	1.77171	1.42573e-11	Upregulated	magenta
UMAG_11863	#N/A	hypothetical protein	1.76981	4.3511e-09	Upregulated	light-cyan
UMAG_02974	#N/A	related to AUT4 - breakdown of autophagic vesicles inside the vacuole	1.76574	3.62649e-07	Upregulated	magenta
UMAG_03113	#N/A	hypothetical protein	1.76448	8.69752e-12	Upregulated	beige
UMAG_05873	#N/A	related to TIF2 - translation initiation factor eIF4A	1.76411	2.63246e-06	Upregulated	magenta
UMAG_03517	#N/A	hypothetical protein	1.76374	0.000340846	Upregulated	light-cyan
UMAG_12185	#N/A	hypothetical protein	1.76046	8.96676e-09	Upregulated	cyan
UMAG_02492	#N/A	hypothetical protein	1.75798	6.26323e-05	Upregulated	magenta
UMAG_03256	#N/A	hypothetical protein	1.75796	1.16189e-10	Upregulated	magenta
UMAG_04324	pox1	probable POX1 - acyl-CoA oxidase	1.75713	0.00617055	Upregulated	dark-green
UMAG_12023	#N/A	hypothetical protein	1.75305	4.65127e-07	Upregulated	magenta
UMAG_03730	#N/A	hypothetical protein	1.75155	0.000349459	Upregulated	greenyellow
UMAG_10831	#N/A	hypothetical protein	1.75053	0.000472342	Upregulated	cyan
UMAG_11241	#N/A	related to aldehyde dehydrogenase [NAD(P)]	1.75045	0.00755188	Upregulated	dark-green
UMAG_02419	#N/A	hypothetical protein	1.75042	2.26564e-05	Upregulated	magenta
UMAG_11835	#N/A	hypothetical protein	1.74764	0.0259292	Upregulated	#N/A
UMAG_10817	#N/A	hypothetical protein	1.74725	0.000206027	Upregulated	light-cyan
UMAG_00679	#N/A	related to VBA1 - Vacuolar Basic Amino acid transporter	1.74629	1.34607e-06	Upregulated	cyan
UMAG_00576	#N/A	related to LRP1 - nuclear exosome-associated nucleic acid binding protein	1.74236	1.80994e-07	Upregulated	cyan
UMAG_01442	#N/A	hypothetical protein	1.74124	0.035018	Upregulated	#N/A
UMAG_01232	#N/A	related to LAP3 - member of the GAL regulon	1.74114	4.90515e-08	Upregulated	light-cyan
UMAG_01554	#N/A	hypothetical protein	1.73927	3.27628e-09	Upregulated	light-green
UMAG_05590	#N/A	related to NAD(P)H-dependent oxidoreductase	1.73863	6.67114e-06	Upregulated	blue
UMAG_02131	#N/A	hypothetical protein	1.738	7.8618e-05	Upregulated	light-cyan
UMAG_00736	#N/A	hypothetical protein	1.73708	2.05958e-10	Upregulated	magenta
UMAG_02821	#N/A	hypothetical protein	1.73706	0.0153775	Upregulated	cyan
UMAG_05028	#N/A	related to DNA2 - DNA helicase	1.73331	0.0261596	Upregulated	magenta
UMAG_02664	#N/A	related to zinc finger protein white collar 2 (wc-2)	1.73321	9.91304e-07	Upregulated	light-cyan
UMAG_05708	#N/A	hypothetical protein	1.73318	0.00107542	Upregulated	dark-green
UMAG_02004	#N/A	hypothetical protein	1.72993	1.57514e-07	Upregulated	cyan
UMAG_06092	#N/A	hypothetical protein	1.72689	1.11193e-06	Upregulated	magenta
UMAG_01946	#N/A	hypothetical protein	1.72482	6.84425e-10	Upregulated	cyan
UMAG_10341	#N/A	hypothetical protein	1.72271	2.01026e-10	Upregulated	magenta
UMAG_05402	#N/A	related to DOA1 - involved in ubiquitin-dependent proteolysis	1.72103	7.55393e-05	Upregulated	magenta
UMAG_11179	#N/A	hypothetical protein	1.71899	0.00181651	Upregulated	light-cyan
UMAG_01112	#N/A	related to carboxyphosphonoenolpyruvate phosphonomutase	1.71608	0.0226637	Upregulated	magenta
UMAG_02615	#N/A	hypothetical protein	1.7153	0.0110486	Upregulated	#N/A
UMAG_10185	#N/A	related to MDR1 - Mac1p interacting protein	1.71157	1.11212e-11	Upregulated	magenta
UMAG_04537	#N/A	hypothetical protein	1.71088	5.35846e-06	Upregulated	cyan
UMAG_02809	#N/A	probable galactose oxidase precursor	1.7094	7.78852e-08	Upregulated	cyan
UMAG_11683	#N/A	hypothetical protein	1.705	3.34849e-06	Upregulated	magenta
UMAG_10867	#N/A	hypothetical protein	1.70315	8.15946e-09	Upregulated	magenta
UMAG_11954	#N/A	related to neutral amino acid permease	1.7027	0.00112968	Upregulated	light-cyan
UMAG_10449	#N/A	hypothetical protein	1.70258	0.00839658	Upregulated	cyan
UMAG_01653	#N/A	related to VPS73 - protein involved in vacuolar protein sorting	1.70113	3.66993e-08	Upregulated	cyan
UMAG_04475	#N/A	hypothetical protein	1.7003	1.79796e-10	Upregulated	red
UMAG_02012	#N/A	hypothetical protein	1.69986	3.19381e-08	Upregulated	light-cyan
UMAG_11486	#N/A	hypothetical protein	1.69293	1.52434e-09	Upregulated	red
UMAG_06302	#N/A	hypothetical protein	1.68968	0.000307133	Upregulated	cyan
UMAG_04482	#N/A	hypothetical protein	1.68807	0.0331916	Upregulated	dark-green
UMAG_11153	#N/A	related to COX23 - protein with function in mitochondrial copper homeostasis	1.6856	4.72074e-10	Upregulated	magenta
UMAG_05202	#N/A	hypothetical protein	1.68532	0.00221625	Upregulated	dark-green
UMAG_00813	#N/A	hypothetical protein	1.68321	0.000135314	Upregulated	light-cyan
UMAG_05983	#N/A	hypothetical protein	1.68207	2.34674e-07	Upregulated	light-cyan
UMAG_03069	#N/A	probable acetyl-CoA synthetase	1.68188	0.00823162	Upregulated	dark-green
UMAG_00288	#N/A	related to trna methyltransferase	1.67815	4.16844e-08	Upregulated	magenta
UMAG_00197	#N/A	related to TAD2 - tRNA-specific adenosine deaminase 2	1.67757	0.00812442	Upregulated	light-cyan
UMAG_06383	#N/A	related to MAP kinase	1.67538	2.76159e-14	Upregulated	cyan
UMAG_15053	#N/A	hypothetical protein	1.67235	0.000758795	Upregulated	dark-green
UMAG_10256	#N/A	hypothetical protein	1.6721	6.92576e-07	Upregulated	cyan
UMAG_05218	#N/A	related to EFR3 - protein required for Stt4-containing phosphoinositide kinase patch assembly	1.66841	7.42047e-15	Upregulated	red
UMAG_11209	#N/A	probable Guanine nucleotide-binding protein gamma subunit	1.66711	5.69226e-05	Upregulated	red
UMAG_01990	#N/A	related to IRC20 - putative helicase	1.66703	1.24599e-11	Upregulated	magenta
UMAG_01815	#N/A	related to carbonyl reductase	1.66445	0.00108909	Upregulated	magenta
UMAG_04117	#N/A	related to CAX4 - required for full levels of dolichol-linked oligosaccharides	1.65949	4.93884e-08	Upregulated	cyan
UMAG_01553	#N/A	hypothetical protein	1.65449	8.18909e-14	Upregulated	cyan
UMAG_01881	#N/A	related to Oxidoreductase	1.65359	4.00091e-14	Upregulated	light-cyan
UMAG_11950	#N/A	hypothetical protein	1.6487	0.00589421	Upregulated	red
UMAG_11751	#N/A	related to VNX1 - Calcium/H antiporter	1.64652	2.83825e-15	Upregulated	magenta
UMAG_11541	#N/A	hypothetical protein	1.6431	4.88195e-11	Upregulated	light-cyan
UMAG_00357	#N/A	hypothetical protein	1.64217	2.24693e-09	Upregulated	cyan
UMAG_03602	#N/A	probable Ras-related protein Rab-18	1.63948	3.58347e-05	Upregulated	light-cyan
UMAG_01220	#N/A	related to SSD1 protein	1.63747	4.56398e-14	Upregulated	magenta
UMAG_10451	#N/A	hypothetical protein	1.63699	2.52764e-07	Upregulated	cyan
UMAG_03674	#N/A	hypothetical protein	1.63661	0.00933257	Upregulated	dark-green
UMAG_04005	#N/A	hypothetical protein	1.63547	2.70808e-07	Upregulated	light-cyan
UMAG_12269	#N/A	related to CYB2 - lactate dehydrogenase cytochrome b2	1.63398	4.81714e-05	Upregulated	dark-green
UMAG_11421	#N/A	probable methylmalonate-semialdehyde dehydrogenase (acylating)	1.63247	0.0134804	Upregulated	burlywood
UMAG_03869	#N/A	hypothetical protein	1.63203	9.28247e-12	Upregulated	light-cyan
UMAG_05601	#N/A	hypothetical protein	1.6308	1.19171e-05	Upregulated	cyan
UMAG_01961	#N/A	hypothetical protein	1.63074	0.0177634	Upregulated	magenta
UMAG_03523	#N/A	probable aldehyde dehydrogenase	1.62834	0.000143567	Upregulated	light-cyan
UMAG_00249	#N/A	hypothetical protein	1.6279	6.28687e-07	Upregulated	light-green
UMAG_11007	#N/A	related to GTP-binding protein Rab5c	1.62777	9.88453e-07	Upregulated	light-cyan
UMAG_04344	#N/A	related to RAD27 - 5┤ to 3┤ exonuclease	1.62717	0.000818534	Upregulated	magenta
UMAG_04887	#N/A	hypothetical protein	1.62167	1.66902e-06	Upregulated	magenta
UMAG_01786	#N/A	hypothetical protein	1.61838	3.53437e-06	Upregulated	red
UMAG_05261	ubc2	MAP kinase pathway-interacting protein	1.61309	1.29502e-08	Upregulated	cyan
UMAG_02504	#N/A	hypothetical protein	1.61092	0.00434075	Upregulated	dark-green
UMAG_06139	#N/A	related to zinc transporter	1.60923	2.0263e-08	Upregulated	magenta
UMAG_10596	#N/A	probable aldehyde dehydrogenase	1.60816	0.00762296	Upregulated	cyan
UMAG_00450	#N/A	related to multidrug resistance protein	1.60418	0.000417019	Upregulated	red
UMAG_00122	#N/A	hypothetical protein	1.6038	0.00509983	Upregulated	dark-green
UMAG_01335	#N/A	probable glutaryl-CoA dehydrogenase	1.60349	0.00241517	Upregulated	burlywood
UMAG_11911	#N/A	probable Polyubiquitin protein	1.60199	1.87433e-05	Upregulated	light-cyan
UMAG_01758	#N/A	related to ABC transporter	1.60027	1.81001e-05	Upregulated	dark-green
UMAG_11860	#N/A	cAMP-dependent protein kinase catalytic subunit	1.59608	4.44749e-12	Upregulated	light-cyan
UMAG_01827	#N/A	related to acid phosphatase ACP2 precursor	1.59573	0.000192587	Upregulated	dark-green
UMAG_01090	pot1	probable POT1 - acetyl-CoA C-acyltransferase	1.59331	0.00854327	Upregulated	burlywood
UMAG_05538	#N/A	hypothetical protein	1.59309	1.69729e-09	Upregulated	light-cyan
UMAG_01181	#N/A	hypothetical protein	1.59145	1.59578e-08	Upregulated	cyan
UMAG_00347	#N/A	related to Tubulin-folding cofactor D	1.58899	0.00134777	Upregulated	cyan
UMAG_01847	#N/A	hypothetical protein	1.58609	0.00492303	Upregulated	light-cyan
UMAG_11424	#N/A	related to FMO1 - flavin-containing monooxygenase	1.58477	0.000254291	Upregulated	light-cyan
UMAG_11817	#N/A	hypothetical protein	1.58119	2.10519e-06	Upregulated	light-cyan
UMAG_03649	#N/A	hypothetical protein	1.57778	5.41926e-05	Upregulated	cyan
UMAG_01085	rad50	probable RAD50 - DNA repair protein	1.5775	9.24225e-06	Upregulated	cyan
UMAG_11280	#N/A	hypothetical protein	1.57736	2.40959e-06	Upregulated	magenta
UMAG_01931	#N/A	probable catalytic subunit of DNA polymerase zeta UPR-1	1.57684	0.00013418	Upregulated	light-cyan
UMAG_10215	#N/A	related to SAF1 - protein involved in proteasome-dependent degradation	1.57586	3.43829e-10	Upregulated	light-cyan
UMAG_11870	#N/A	hypothetical protein	1.56971	0.000512126	Upregulated	light-cyan
UMAG_03914	#N/A	related to Lactaldehyde reductase	1.56554	1.13433e-07	Upregulated	light-cyan
UMAG_04066	#N/A	hypothetical protein	1.55701	8.19153e-05	Upregulated	light-cyan
UMAG_11699	#N/A	hypothetical protein	1.55523	0.0120707	Upregulated	dark-green
UMAG_03737	#N/A	related to long-chain-fatty-acid-CoA ligase	1.55463	0.000314799	Upregulated	red
UMAG_00670	#N/A	hypothetical protein	1.55263	1.46304e-09	Upregulated	cyan
UMAG_04019	#N/A	hypothetical protein	1.55249	1.71573e-12	Upregulated	light-cyan
UMAG_04630	#N/A	related to MUS81 - endonuclease involved in DNA repair and replication fork stability	1.5514	2.91159e-05	Upregulated	magenta
UMAG_03298	erg10	probable ERG10 - acetyl-CoA C-acetyltransferase	1.55027	0.00455144	Upregulated	dark-green
UMAG_03568	#N/A	related to regulatory protein alcR	1.54697	8.12393e-06	Upregulated	dark-green
UMAG_05329	#N/A	related to flavin-containing monooxygenase	1.54606	1.61172e-10	Upregulated	magenta
UMAG_00606	#N/A	hypothetical protein	1.53525	0.00124748	Upregulated	magenta
UMAG_11662	#N/A	related to ECM4 - involved in cell wall biogenesis and architecture	1.53505	0.00883177	Upregulated	dark-green
UMAG_03875	#N/A	hypothetical protein	1.53193	0.0292529	Upregulated	cyan
UMAG_10997	#N/A	hypothetical protein	1.5318	0.00246011	Upregulated	magenta
UMAG_11771	#N/A	related to ALG14 - component of UDP-GlcNAc transferase	1.53093	0.000113718	Upregulated	cyan
UMAG_05439	#N/A	related to Chitin-binding protein	1.52786	0.0434387	Upregulated	cyan
UMAG_10830	#N/A	hypothetical protein	1.52739	9.83579e-05	Upregulated	light-cyan
UMAG_06257	#N/A	hypothetical protein	1.52428	0.00168924	Upregulated	cyan
UMAG_11152	#N/A	related to 2-amino-3-carboxylmuconate-6-semialdehyde decarboxylase	1.52423	0.000192727	Upregulated	light-cyan
UMAG_01580	#N/A	related to NCR1 - transmembrane glycoprotein	1.52421	2.94733e-05	Upregulated	light-cyan
UMAG_15041	#N/A	hypothetical protein	1.52027	0.00860495	Upregulated	light-cyan
UMAG_02246	#N/A	hypothetical protein	1.51918	0.00149584	Upregulated	cyan
UMAG_02959	#N/A	related to ACB1 - Acyl-CoA-binding protein	1.51897	9.44156e-08	Upregulated	cyan
UMAG_01082	#N/A	hypothetical protein	1.51736	0.00069925	Upregulated	dark-green
UMAG_05656	#N/A	related to SOK1 protein	1.51586	4.04358e-10	Upregulated	light-cyan
UMAG_02642	#N/A	hypothetical protein	1.51563	0.0010712	Upregulated	light-cyan
UMAG_05274	#N/A	related to Heat shock factor protein 4	1.51263	0.000157187	Upregulated	red
UMAG_11548	#N/A	hypothetical protein	1.51218	8.81256e-10	Upregulated	light-cyan
UMAG_12042	#N/A	hypothetical protein	1.51105	2.70809e-10	Upregulated	light-cyan
UMAG_05755	#N/A	hypothetical protein	1.51052	0.000624245	Upregulated	light-cyan
UMAG_01084	#N/A	hypothetical protein	1.50807	6.39913e-10	Upregulated	magenta
UMAG_10896	opt5	probable oligopeptide transporter (C-terminal fragment)	1.50584	3.88439e-12	Upregulated	dark-green
UMAG_11235	#N/A	related to Protein esc1	1.50439	2.06436e-11	Upregulated	red
UMAG_00786	#N/A	hypothetical protein	1.50423	1.25405e-05	Upregulated	magenta
UMAG_11063	#N/A	hypothetical protein (N-terminal fragment)	1.50332	1.97963e-09	Upregulated	red
UMAG_03841	#N/A	related to IRE1 - protein kinase	1.50314	1.32572e-10	Upregulated	magenta
UMAG_05721	#N/A	hypothetical protein	1.50313	1.12815e-06	Upregulated	cyan
UMAG_03976	#N/A	related to PDR16 - involved in lipid biosynthesis and multidrug resistance	1.49929	0.0112623	Upregulated	dark-green
UMAG_10959	#N/A	hypothetical protein	1.49815	0.000712785	Upregulated	cyan
UMAG_03620	#N/A	related to Regulatory protein alcR	1.49701	0.00952458	Upregulated	dark-green
UMAG_06455	#N/A	hypothetical protein	1.49657	0.00108613	Upregulated	beige
UMAG_10219	#N/A	related to 3-dehydroshikimate dehydratase	1.49509	0.00383689	Upregulated	light-cyan
UMAG_00687	#N/A	hypothetical protein	1.49492	3.11357e-11	Upregulated	light-cyan
UMAG_11093	#N/A	hypothetical protein	1.49267	0.000122102	Upregulated	light-cyan
UMAG_01835	#N/A	related to carnitine acetyl transferase FacC	1.48164	0.0279162	Upregulated	dark-green
UMAG_02224	#N/A	hypothetical protein	1.48164	3.21733e-11	Upregulated	light-green
UMAG_05574	#N/A	hypothetical protein	1.47915	4.98292e-05	Upregulated	magenta
UMAG_10531	#N/A	hypothetical protein	1.47688	0.000448777	Upregulated	cyan
UMAG_10143	#N/A	probable TATA-box-binding factor TBP	1.47425	3.80567e-07	Upregulated	dark-green
UMAG_11606	#N/A	hypothetical protein	1.4724	0.00143215	Upregulated	red
UMAG_12006	hst6	related to NAD-dependent deacetylase Sirtuin 5	1.46925	8.19153e-05	Upregulated	magenta
UMAG_12098	#N/A	hypothetical protein	1.46912	6.69319e-05	Upregulated	dark-green
UMAG_03898	#N/A	related to RAD2 - structure-specific nuclease of the nucleotide excision repairosome	1.46812	5.60517e-05	Upregulated	dark-green
UMAG_00159	#N/A	hypothetical protein	1.46724	6.19446e-05	Upregulated	light-cyan
UMAG_05581	#N/A	probable O-acetylhomoserine (thiol)-lyase	1.46607	0.00755382	Upregulated	magenta
UMAG_05146	#N/A	hypothetical protein	1.46259	4.02223e-05	Upregulated	magenta
UMAG_10465	#N/A	probable FAB1 - phosphatidylinositol 3-phosphate 5-kinase	1.45984	1.58307e-06	Upregulated	magenta
UMAG_03200	brh2	Rad51-associated protein Brh2	1.4576	5.18636e-07	Upregulated	cyan
UMAG_03623	#N/A	hypothetical protein	1.45712	0.000488885	Upregulated	dark-green
UMAG_10273	#N/A	related to delta3	1.45471	0.00212976	Upregulated	beige
UMAG_02594	#N/A	hypothetical protein	1.45466	2.7798e-06	Upregulated	light-cyan
UMAG_05659	#N/A	hypothetical protein	1.45355	2.84157e-06	Upregulated	light-cyan
UMAG_05937	znf23	Putative Cys(2)His(2) zinc finger protein	1.45243	1.21306e-07	Upregulated	red
UMAG_10420	#N/A	related to meiotic recombination protein SPO11	1.44817	0.0185379	Upregulated	cyan
UMAG_11718	#N/A	hypothetical protein	1.4477	1.04651e-07	Upregulated	magenta
UMAG_10871	#N/A	hypothetical protein	1.4454	3.21665e-05	Upregulated	light-cyan
UMAG_00557	ams1	probable AMS1 - alpha-mannosidase	1.44539	0.000536003	Upregulated	magenta
UMAG_05273	#N/A	related to dipeptidyl aminopeptidase B	1.4412	0.00044987	Upregulated	cyan
UMAG_10255	#N/A	hypothetical protein	1.44051	1.41495e-06	Upregulated	magenta
UMAG_01564	#N/A	related to integral peroxisomal membrane protein	1.44048	1.67369e-09	Upregulated	magenta
UMAG_05449	#N/A	related to RPH1 - Transcriptional repressor of PHR1	1.43988	6.64935e-06	Upregulated	light-cyan
UMAG_03003	gup1	probable GUP1 - Multimembrane-spanning protein essential for proton symport of glycerol	1.43942	4.54719e-08	Upregulated	magenta
UMAG_00887	#N/A	hypothetical protein	1.43868	0.000443164	Upregulated	light-cyan
UMAG_11345	#N/A	hypothetical protein	1.4366	0.00174343	Upregulated	cyan
UMAG_01735	Rab4	GTP-binding protein	1.43621	2.36117e-05	Upregulated	red
UMAG_04089	#N/A	hypothetical protein	1.43615	0.000744256	Upregulated	red
UMAG_11346	#N/A	hypothetical protein	1.43513	5.24277e-05	Upregulated	red
UMAG_01717	#N/A	hypothetical protein	1.43469	0.00227327	Upregulated	cyan
UMAG_10098	#N/A	related to TAO3 - Transcriptional Activator of OCH1	1.43385	7.03126e-05	Upregulated	cyan
UMAG_10265	#N/A	hypothetical protein	1.43329	0.000128814	Upregulated	magenta
UMAG_01166	#N/A	related to APG2 - required for sporulation	1.43057	1.89146e-09	Upregulated	light-cyan
UMAG_00407	#N/A	probable Tartrate dehydrogenase	1.42727	0.000272046	Upregulated	cyan
UMAG_11481	#N/A	related to aquaporin	1.42679	0.0252624	Upregulated	cyan
UMAG_03508	#N/A	hypothetical protein	1.42676	0.000871204	Upregulated	beige
UMAG_02655	#N/A	related to RNA binding motif protein	1.42557	0.000143567	Upregulated	magenta
UMAG_04947	#N/A	hypothetical protein	1.42404	1.00218e-05	Upregulated	cyan
UMAG_05981	#N/A	related to TPO1 - Vacuolar polyamine-H antiporter	1.42381	0.000163142	Upregulated	light-cyan
UMAG_12205	#N/A	hypothetical protein	1.42262	8.98342e-07	Upregulated	cyan
UMAG_15063	#N/A	hypothetical protein	1.41746	3.06588e-08	Upregulated	magenta
UMAG_10152	don1	cytokinesis protein Don1	1.41706	5.14289e-09	Upregulated	magenta
UMAG_01072	#N/A	probable GOR1 û glyoxylate reductase	1.41682	0.0271758	Upregulated	cyan
UMAG_01403	#N/A	hypothetical protein	1.4167	0.000926924	Upregulated	cyan
UMAG_04544	#N/A	hypothetical protein	1.41404	1.1252e-08	Upregulated	red
UMAG_04385	#N/A	hypothetical protein	1.41284	1.24941e-07	Upregulated	red
UMAG_11165	#N/A	hypothetical protein	1.41234	0.000455652	Upregulated	magenta
UMAG_04055	#N/A	related to PCF11 component of pre-mRNA 3`-end processing factor CF I	1.41054	1.60422e-05	Upregulated	light-cyan
UMAG_00330	#N/A	related to UTR2 - cell wall protein	1.41026	0.00435574	Upregulated	dark-green
UMAG_03615	#N/A	related to Glucose oxidase	1.40961	0.00110892	Upregulated	light-cyan
UMAG_06231	#N/A	hypothetical protein	1.40725	0.00272807	Upregulated	dark-green
UMAG_03263	rad16	probable RAD16 - nucleotide excision repair protein	1.40671	4.37763e-05	Upregulated	light-cyan
UMAG_03412	#N/A	hypothetical protein	1.40526	0.00070943	Upregulated	dark-green
UMAG_05977	#N/A	hypothetical protein (N-terminal fragment)	1.40502	0.000296576	Upregulated	magenta
UMAG_01750	#N/A	hypothetical protein	1.40424	6.91581e-05	Upregulated	#N/A
UMAG_10850	#N/A	related to KIC1 - ser/thr protein kinase that interacts with Cdc31p	1.4041	6.83703e-05	Upregulated	magenta
UMAG_04378	#N/A	related to phenylacetaldehyde dehydrogenase	1.4022	0.00857088	Upregulated	light-cyan
UMAG_03982	#N/A	hypothetical protein	1.40123	3.10394e-05	Upregulated	red
UMAG_02651	#N/A	related to dihydroceramide delta(4)-desaturase	1.40035	2.15977e-05	Upregulated	magenta
UMAG_10475	#N/A	hypothetical protein	1.40011	2.21613e-10	Upregulated	light-cyan
UMAG_05777	#N/A	related to PRM10 - Pheromone-regulated protein	1.39979	2.15078e-08	Upregulated	magenta
UMAG_11402	#N/A	related to DFM1 - ER protein involved in ER-associated protein degradation	1.39713	2.94171e-05	Upregulated	cyan
UMAG_10648	#N/A	related to DNF2 - Non-essential P-type ATPase	1.3963	4.44955e-08	Upregulated	light-cyan
UMAG_10279	clb2	b-type cyclin 2	1.39455	7.14936e-05	Upregulated	cyan
UMAG_03023	#N/A	related to Ribonuclease Trv	1.39408	0.00680829	Upregulated	dark-green
UMAG_12219	#N/A	hypothetical protein	1.39229	0.000202949	Upregulated	salmon
UMAG_03771	rrm9	related to PIN4 - protein involved in G2/M phase progression and response to DNA damage	1.39083	5.91432e-06	Upregulated	red
UMAG_05897	cps1	probable CPS1 - Gly-X carboxypeptidase YSCS precursor	1.3899	4.06087e-08	Upregulated	light-cyan
UMAG_04698	#N/A	hypothetical protein	1.38611	0.00920673	Upregulated	red
UMAG_00800	pho84	probable PHO84 - Inorganic phosphate permease	1.384	0.0275312	Upregulated	light-cyan
UMAG_04834	#N/A	hypothetical protein	1.38221	0.00289067	Upregulated	blue
UMAG_12225	#N/A	hypothetical protein	1.38193	0.0242505	Upregulated	#N/A
UMAG_01295	#N/A	hypothetical protein	1.37851	1.24247e-07	Upregulated	cyan
UMAG_05588	#N/A	related to FAD carrier protein FLX1	1.37776	0.00119025	Upregulated	yellow
UMAG_02580	#N/A	hypothetical protein	1.37607	0.00323309	Upregulated	yellow
UMAG_00241	#N/A	hypothetical protein	1.37522	0.000262117	Upregulated	light-cyan
UMAG_03341	#N/A	related to ATG11 - required for mitophagy	1.37311	4.16844e-08	Upregulated	magenta
UMAG_03906	#N/A	hypothetical protein	1.37117	0.00108723	Upregulated	magenta
UMAG_05490	#N/A	hypothetical protein	1.36999	3.65015e-06	Upregulated	light-cyan
UMAG_00255	#N/A	hypothetical protein	1.36931	4.45132e-07	Upregulated	magenta
UMAG_00137	#N/A	hypothetical protein	1.36911	0.00236388	Upregulated	light-cyan
UMAG_05820	#N/A	hypothetical protein	1.36833	0.000848256	Upregulated	dark-green
UMAG_02595	#N/A	related to phosphatidylinositol phosphate phosphatase	1.36825	3.46427e-07	Upregulated	magenta
UMAG_00688	#N/A	related to bacterial leucyl aminopeptidase precursor	1.36664	2.96022e-05	Upregulated	red
UMAG_00376	#N/A	related to deubiquitinating enzyme ubh1	1.36623	1.23343e-07	Upregulated	dark-green
UMAG_05558	#N/A	related to ATP-dependent protease La	1.36588	0.0133117	Upregulated	dark-green
UMAG_10846	#N/A	related to UGA2 - succinate semialdehyde dehydrogenase	1.36569	0.000939162	Upregulated	dark-green
UMAG_02244	#N/A	related to ser/thr protein kinase	1.36458	0.00244105	Upregulated	light-cyan
UMAG_03417	amd1	putative acetamidase	1.36203	0.0166266	Upregulated	blue
UMAG_06218	#N/A	hypothetical protein	1.3601	3.75156e-05	Upregulated	red
UMAG_01549	#N/A	related to mitochondrial inheritance component mdm12	1.35981	0.000598696	Upregulated	magenta
UMAG_11001	#N/A	related to enoyl-coa hydratase protein 3	1.35753	0.000696137	Upregulated	light-cyan
UMAG_11189	#N/A	hypothetical protein	1.35719	0.000939162	Upregulated	light-cyan
UMAG_02889	#N/A	related to SEC9 - protein transport protein	1.35717	0.0119346	Upregulated	yellow
UMAG_01845	#N/A	related to Exocyst complex component Exo70	1.35633	1.77521e-06	Upregulated	magenta
UMAG_05480	chs7	Chitin synthase 7	1.3547	8.50808e-10	Upregulated	light-cyan
UMAG_01244	#N/A	hypothetical protein	1.35432	1.3217e-06	Upregulated	light-cyan
UMAG_04278	#N/A	hypothetical protein	1.35236	0.0114817	Upregulated	cyan
UMAG_00763	#N/A	hypothetical protein	1.35222	0.000298215	Upregulated	red
UMAG_03403	#N/A	hypothetical protein	1.35133	5.23113e-05	Upregulated	red
UMAG_03211	#N/A	related to peroxiredoxin q	1.34848	3.47282e-05	Upregulated	red
UMAG_11864	#N/A	related to MDM31 - Mitochondrial inner membrane protein required for mitochondrial morphology and inheritance	1.34434	5.59178e-08	Upregulated	red
UMAG_01923	#N/A	hypothetical protein	1.34423	0.042283	Upregulated	burlywood
UMAG_05063	#N/A	hypothetical protein	1.34415	6.20947e-09	Upregulated	light-cyan
UMAG_03229	#N/A	hypothetical protein	1.34373	0.0137754	Upregulated	dark-green
UMAG_03180	#N/A	related to white collar 1 protein	1.3433	0.00438611	Upregulated	beige
UMAG_05450	#N/A	related to Long-chain-fatty-acid--CoA ligase 6	1.33899	0.0140499	Upregulated	dark-green
UMAG_10337	#N/A	probable ubiquitin-conjugating enzyme e2-23 kda	1.33789	0.00131373	Upregulated	light-cyan
UMAG_02267	#N/A	hypothetical protein	1.33471	4.54086e-08	Upregulated	red
UMAG_04151	rad3	probable RAD3 - DNA helicase/ATPase	1.33353	0.000231883	Upregulated	light-cyan
UMAG_02762	#N/A	related to Enoyl-CoA hydratase	1.33206	0.011165	Upregulated	burlywood
UMAG_12025	#N/A	hypothetical protein	1.33159	0.0104519	Upregulated	light-cyan
UMAG_00296	#N/A	hypothetical protein	1.33036	3.75409e-08	Upregulated	light-cyan
UMAG_05393	#N/A	related to multidrug resistant protein	1.3291	7.5806e-06	Upregulated	dark-green
UMAG_04673	#N/A	related to RecQ family helicase RecQL1	1.32794	0.00026586	Upregulated	magenta
UMAG_01138	#N/A	hypothetical protein	1.32284	0.00710347	Upregulated	magenta
UMAG_11275	#N/A	related to D-lactate dehydrogenase (cytochrome)	1.32174	0.0377145	Upregulated	dark-green
UMAG_00378	#N/A	hypothetical protein	1.32061	0.0105427	Upregulated	cyan
UMAG_10578	#N/A	related to PRIB protein (C-terminal fragment)	1.32	1.3977e-05	Upregulated	magenta
UMAG_04069	ssl2	probable SSL2 - DNA helicase	1.31921	2.21603e-09	Upregulated	magenta
UMAG_03814	#N/A	hypothetical protein	1.31863	0.000324448	Upregulated	magenta
UMAG_11221	#N/A	hypothetical protein	1.31806	0.0130202	Upregulated	yellow
UMAG_00776	#N/A	hypothetical protein	1.31513	0.00110282	Upregulated	green
UMAG_11597	#N/A	hypothetical protein	1.31444	0.000994275	Upregulated	magenta
UMAG_02422	#N/A	related to CDC24 - GTP/GDP exchange factor for Cdc42p	1.30465	2.36999e-09	Upregulated	light-cyan
UMAG_11073	#N/A	hypothetical protein	1.30188	0.000662865	Upregulated	light-cyan
UMAG_00957	#N/A	related to serine/threonine-protein kinase	1.29802	3.85534e-05	Upregulated	magenta
UMAG_12119	#N/A	hypothetical protein	1.2978	0.0210595	Upregulated	dark-green
UMAG_00955	#N/A	probable stearoyl-CoA desaturase	1.29484	4.10237e-05	Upregulated	magenta
UMAG_04388	#N/A	hypothetical protein	1.29478	1.12005e-07	Upregulated	cyan
UMAG_11132	#N/A	related to NTG1 - DNA repair protein	1.29268	0.00411427	Upregulated	cyan
UMAG_02255	#N/A	related to phosphatidic acid-preferring phospholipase A1	1.29224	0.000176043	Upregulated	light-cyan
UMAG_00360	#N/A	hypothetical protein	1.29089	0.000281026	Upregulated	cyan
UMAG_05036	#N/A	related to endo-1	1.29023	0.00100024	Upregulated	dark-green
UMAG_11587	#N/A	hypothetical protein	1.28769	0.00395694	Upregulated	burlywood
UMAG_06270	#N/A	hypothetical protein	1.28751	1.79949e-05	Upregulated	cyan
UMAG_02198	#N/A	hypothetical protein	1.28558	8.67585e-05	Upregulated	light-cyan
UMAG_00111	#N/A	related to membrane protein	1.28455	0.000133063	Upregulated	beige
UMAG_05138	#N/A	hypothetical protein	1.28267	7.91238e-05	Upregulated	light-cyan
UMAG_06009	#N/A	probable Leptomycin B resistance protein pmd1	1.28148	1.62175e-07	Upregulated	magenta
UMAG_02083	rad54	probable RAD54 - DNA-dependent ATPase of the Snf2p family	1.2807	0.000131761	Upregulated	magenta
UMAG_03289	#N/A	hypothetical protein	1.2793	0.00317305	Upregulated	light-cyan
UMAG_00798	#N/A	related to RAD5 - DNA helicase	1.27825	0.00151091	Upregulated	magenta
UMAG_05263	#N/A	hypothetical protein	1.27691	0.00131562	Upregulated	light-cyan
UMAG_12177	xks1	probable XKS1 - xylulokinase	1.27577	0.000329241	Upregulated	red
UMAG_02542	#N/A	hypothetical protein	1.27522	0.000131674	Upregulated	magenta
UMAG_04062	#N/A	hypothetical protein	1.2739	7.82269e-06	Upregulated	light-cyan
UMAG_11187	#N/A	related to ROT1 - molecular chaperone in the endoplasmic reticulum	1.27377	0.00524617	Upregulated	light-cyan
UMAG_01894	#N/A	hypothetical protein	1.27376	0.0368845	Upregulated	dark-green
UMAG_11433	#N/A	related to Inhibitor-sensitive equilibrative nucleoside transporter 1	1.27337	7.68656e-06	Upregulated	light-cyan
UMAG_02077	#N/A	hypothetical protein	1.27321	1.94518e-05	Upregulated	light-cyan
UMAG_02797	#N/A	hypothetical protein	1.27306	9.07267e-07	Upregulated	magenta
UMAG_04514	#N/A	hypothetical protein	1.27248	0.000110252	Upregulated	light-green
UMAG_06358	#N/A	hypothetical protein	1.27203	8.20644e-07	Upregulated	light-cyan
UMAG_15083	#N/A	hypothetical protein	1.27038	0.0207477	Upregulated	red
UMAG_03707	#N/A	hypothetical protein	1.26946	4.84109e-06	Upregulated	cyan
UMAG_05626	#N/A	hypothetical protein	1.26744	0.00811917	Upregulated	light-cyan
UMAG_04145	#N/A	hypothetical protein	1.26744	0.00288194	Upregulated	light-green
UMAG_11050	ras3	Ras-GTPase	1.26683	0.00782336	Upregulated	magenta
UMAG_06002	#N/A	hypothetical protein	1.26596	0.00749466	Upregulated	magenta
UMAG_11756	#N/A	hypothetical protein	1.26589	0.0103198	Upregulated	green
UMAG_01115	#N/A	related to OSH3 - Member of oxysterol-binding protein family	1.26285	7.68296e-05	Upregulated	burlywood
UMAG_00247	#N/A	hypothetical protein	1.26031	0.000168094	Upregulated	light-cyan
UMAG_11631	#N/A	hypothetical protein	1.26023	2.66162e-06	Upregulated	magenta
UMAG_01178	#N/A	related to dedicator of cytokinesis protein 3	1.25911	0.000164889	Upregulated	green
UMAG_03874	#N/A	hypothetical protein	1.2547	3.42075e-05	Upregulated	cyan
UMAG_04420	#N/A	related to ECM31 - 3-methyl-2-oxobutanoate hydroxymethyltransferase	1.25457	0.00249002	Upregulated	cyan
UMAG_11798	#N/A	related to PCL5 - cyclin	1.25202	1.07223e-07	Upregulated	dark-green
UMAG_11391	#N/A	hypothetical protein	1.25187	0.0219445	Upregulated	cyan
UMAG_11477	#N/A	hypothetical protein	1.25007	2.65842e-07	Upregulated	dark-green
UMAG_15012	#N/A	hypothetical protein	1.24664	0.00568852	Upregulated	light-cyan
UMAG_10837	#N/A	hypothetical protein	1.24659	5.17345e-06	Upregulated	magenta
UMAG_02301	#N/A	related to C2H2-type zinc finger protein	1.24518	0.0177841	Upregulated	dark-green
UMAG_05134	#N/A	hypothetical protein	1.24517	1.17806e-09	Upregulated	light-cyan
UMAG_04745	#N/A	hypothetical protein	1.24497	5.40286e-05	Upregulated	cyan
UMAG_05035	agp3	probable AGP3 - Protein of the amino-acid permease family	1.24361	0.00181358	Upregulated	cyan
UMAG_00344	#N/A	hypothetical protein	1.24326	8.2029e-05	Upregulated	magenta
UMAG_11567	#N/A	related to Histidine triad protein	1.24196	0.0370785	Upregulated	light-cyan
UMAG_00534	#N/A	hypothetical protein	1.23952	1.2952e-05	Upregulated	red
UMAG_04750	#N/A	hypothetical protein	1.23897	0.00654379	Upregulated	light-cyan
UMAG_00454	#N/A	related to MCD4 - sporulation protein	1.2378	5.62576e-05	Upregulated	magenta
UMAG_05658	#N/A	hypothetical protein	1.23739	0.000129824	Upregulated	cyan
UMAG_06357	#N/A	hypothetical protein	1.23664	0.00704832	Upregulated	yellow
UMAG_10719	#N/A	hypothetical protein	1.23372	5.2621e-07	Upregulated	magenta
UMAG_10396	#N/A	related to RAD1 - component of the nucleotide excision repairosome	1.23346	1.17886e-06	Upregulated	light-cyan
UMAG_02283	#N/A	hypothetical protein	1.23266	0.00103255	Upregulated	magenta
UMAG_01231	#N/A	related to dolichyl-phosphate beta-glucosyltransferase	1.23259	2.95081e-05	Upregulated	cyan
UMAG_01040	#N/A	probable 4-aminobutyrate aminotransferase	1.23219	0.0326832	Upregulated	dark-green
UMAG_04254	#N/A	hypothetical protein	1.23007	4.20327e-07	Upregulated	magenta
UMAG_02123	#N/A	related to HRQ1 - putative RecQ helicase	1.22826	1.81992e-05	Upregulated	magenta
UMAG_02160	#N/A	hypothetical protein	1.2278	0.0294621	Upregulated	beige
UMAG_11131	#N/A	hypothetical protein	1.22657	0.000398861	Upregulated	red
UMAG_05999	#N/A	hypothetical protein	1.22513	6.55981e-06	Upregulated	light-cyan
UMAG_01671	#N/A	related to YSC84 - protein involved in the organization of actin cytoskeleton	1.2226	0.0150764	Upregulated	light-cyan
UMAG_04427	#N/A	hypothetical protein	1.22158	9.58116e-05	Upregulated	light-cyan
UMAG_00473	#N/A	hypothetical protein	1.22041	6.99591e-05	Upregulated	light-cyan
UMAG_12148	#N/A	hypothetical protein	1.21999	2.1552e-05	Upregulated	light-cyan
UMAG_02819	#N/A	hypothetical protein (N-terminal fragment)	1.21966	0.0192846	Upregulated	magenta
UMAG_06043	#N/A	related to amidase	1.21606	6.71243e-05	Upregulated	cyan
UMAG_04808	#N/A	related to serine/threonine protein kinase	1.21483	0.000488668	Upregulated	red
UMAG_02541	#N/A	hypothetical protein	1.21331	0.000210378	Upregulated	cyan
UMAG_04404	#N/A	hypothetical protein	1.21218	0.000706892	Upregulated	burlywood
UMAG_04812	#N/A	related to GAL11 - subunit of the RNA polymerase II mediator complex	1.21207	1.83927e-09	Upregulated	light-cyan
UMAG_00539	#N/A	related to MON2 - peripheral membrane protein with a role in endocytosis and vacuole integrity	1.20924	6.71167e-05	Upregulated	magenta
UMAG_12188	#N/A	hypothetical protein	1.20601	0.00640038	Upregulated	dark-green
UMAG_00528	#N/A	hypothetical protein	1.20232	0.00968176	Upregulated	dark-green
UMAG_05543	don3	Ste20-like kinase Don3	1.20034	2.97936e-07	Upregulated	red
UMAG_04275	#N/A	related to DNA mismatch repair protein	1.19641	2.54594e-07	Upregulated	magenta
UMAG_04896	#N/A	hypothetical protein	1.19556	5.0251e-08	Upregulated	light-green
UMAG_02828	#N/A	related to FMP30 - mitochondrial inner membrane protein with a role in maintaining mitochondrial morphology	1.19433	0.004377	Upregulated	beige
UMAG_11953	#N/A	related to STE23 - Metalloprotease involved in a-factor processing	1.19294	7.79541e-06	Upregulated	cyan
UMAG_02452	#N/A	hypothetical protein	1.19017	9.23008e-05	Upregulated	magenta
UMAG_10480	#N/A	hypothetical protein	1.18999	0.00049865	Upregulated	cyan
UMAG_06285	#N/A	related to carbamoyl-phosphate synthase small chain	1.18456	0.00143214	Upregulated	red
UMAG_00495	#N/A	hypothetical protein	1.18328	0.000408744	Upregulated	light-green
UMAG_06337	wee1	wee1 kinase	1.17817	4.62467e-08	Upregulated	light-cyan
UMAG_10005	ton1	hypothetical protein	1.17713	0.0164578	Upregulated	dark-green
UMAG_10980	#N/A	hypothetical protein	1.1761	7.83875e-06	Upregulated	magenta
UMAG_04566	#N/A	hypothetical protein	1.17572	0.0273362	Upregulated	light-cyan
UMAG_05118	#N/A	hypothetical protein	1.1732	0.00075798	Upregulated	magenta
UMAG_10718	#N/A	chitin synthase 1	1.17132	1.50114e-05	Upregulated	light-cyan
UMAG_02611	#N/A	related to ribonuclease M	1.17093	0.000145152	Upregulated	light-cyan
UMAG_02124	#N/A	related to ERG6 - Delta(24)-sterol C-methyltransferase	1.16584	0.00611272	Upregulated	cyan
UMAG_02144	#N/A	related to Deoxyribodipyrimidine photolyase	1.16548	0.00916443	Upregulated	green
UMAG_00656	#N/A	related to YSC84 - protein involved in the organization of the actin cytoskeleton	1.16397	0.00254124	Upregulated	magenta
UMAG_03783	#N/A	hypothetical protein	1.16207	0.000246744	Upregulated	magenta
UMAG_00935	mdr1	probable MDR1 - Mac1p interacting protein	1.16155	3.58064e-06	Upregulated	light-cyan
UMAG_03864	#N/A	related to GTPase-activating protein beta-chimerin	1.15907	0.00132998	Upregulated	magenta
UMAG_02796	#N/A	probable ATP-binding multidrug cassette transport protein	1.15901	0.00369004	Upregulated	dark-green
UMAG_00561	#N/A	related to cell cycle arrest protein BUB2	1.1588	8.13378e-05	Upregulated	magenta
UMAG_11846	#N/A	related to nucleoside hydrolase	1.15543	0.00363305	Upregulated	light-cyan
UMAG_12151	#N/A	related to SNF2 family helicase/ATPase	1.15462	0.000503794	Upregulated	magenta
UMAG_10268	#N/A	hypothetical protein	1.15334	0.0120048	Upregulated	dark-green
UMAG_05142	#N/A	related to ATG4 - essential for autophagy	1.15282	3.84567e-08	Upregulated	magenta
UMAG_02159	#N/A	related to amino acid transport protein	1.1526	0.000317781	Upregulated	dark-green
UMAG_00784	#N/A	hypothetical protein	1.15119	0.00111021	Upregulated	light-cyan
UMAG_00259	elp3	probable ELP3 - subunit of elongator/RNAPII holoenzyme with histone acetylase activity	1.15024	0.0262885	Upregulated	light-cyan
UMAG_03068	#N/A	related to NADPH2	1.14685	0.000985476	Upregulated	light-cyan
UMAG_02220	#N/A	related to DNA repair protein MUS-42	1.14663	0.00148277	Upregulated	beige
UMAG_04407	#N/A	hypothetical protein	1.14621	1.07865e-07	Upregulated	magenta
UMAG_02711	#N/A	related to ADAM protease ADM-B	1.14284	0.00335668	Upregulated	dark-green
UMAG_15089	#N/A	hypothetical protein	1.14223	0.000424221	Upregulated	red
UMAG_06121	#N/A	hypothetical protein	1.14079	1.5683e-06	Upregulated	light-cyan
UMAG_03282	#N/A	related to MAK32 protein	1.14078	0.00044006	Upregulated	magenta
UMAG_11447	#N/A	hypothetical protein	1.13889	1.34082e-05	Upregulated	cyan
UMAG_01033	#N/A	related to VPS15 - ser/thr protein kinase	1.13878	0.000145457	Upregulated	magenta
UMAG_01550	#N/A	related to DRE2 - component of the Fe-S protein assembly machinery	1.13617	0.00876358	Upregulated	light-cyan
UMAG_06295	#N/A	related to dolichyl-phosphate-mannose-glycolipid alpha-mannosyltransferase	1.1357	0.000280132	Upregulated	magenta
UMAG_05499	#N/A	hypothetical protein	1.135	2.19092e-09	Upregulated	magenta
UMAG_00754	#N/A	hypothetical protein	1.13457	0.000272955	Upregulated	cyan
UMAG_10056	#N/A	related to serine/threonine-protein kinase	1.13439	0.0283677	Upregulated	dark-green
UMAG_03701	#N/A	hypothetical protein	1.13386	0.00919036	Upregulated	magenta
UMAG_00842	#N/A	probable aflatoxin efflux pump AFLT	1.13268	0.00122636	Upregulated	light-cyan
UMAG_02747	#N/A	hypothetical protein	1.13206	0.0114829	Upregulated	light-cyan
UMAG_00453	#N/A	related to phosphatidylinositol 3-kinase	1.13167	3.01056e-05	Upregulated	light-cyan
UMAG_03466	#N/A	hypothetical protein	1.13155	6.06712e-06	Upregulated	cyan
UMAG_01641	#N/A	hypothetical protein	1.12647	2.94265e-05	Upregulated	magenta
UMAG_01886	#N/A	related to carboxypeptidase	1.12624	0.000226158	Upregulated	beige
UMAG_11296	#N/A	related to calmodulin-dependent protein kinase	1.12033	0.000140627	Upregulated	dark-green
UMAG_10675	#N/A	hypothetical protein	1.12015	0.000392906	Upregulated	magenta
UMAG_03001	#N/A	hypothetical protein	1.11876	0.00669979	Upregulated	light-green
UMAG_10181	#N/A	hypothetical protein	1.11865	6.53032e-07	Upregulated	beige
UMAG_01122	#N/A	related to HCS1 - DNA helicase A	1.11816	0.000134534	Upregulated	cyan
UMAG_03152	#N/A	hypothetical protein	1.11467	0.00322071	Upregulated	light-cyan
UMAG_01281	#N/A	related to general alpha-glucoside permease	1.11398	0.000100336	Upregulated	magenta
UMAG_00052	#N/A	hypothetical protein	1.11375	0.000570186	Upregulated	cyan
UMAG_02017	#N/A	hypothetical protein	1.11333	0.000507296	Upregulated	red
UMAG_04480	#N/A	related to ADH2 - alcohol dehydrogenase II	1.11272	0.0117642	Upregulated	dark-green
UMAG_02755	#N/A	hypothetical protein	1.11169	0.000338399	Upregulated	magenta
UMAG_00947	#N/A	related to Stress-activated map kinase interacting protein 1	1.10875	1.29647e-05	Upregulated	cyan
UMAG_01116	#N/A	hypothetical protein	1.10562	0.000149357	Upregulated	magenta
UMAG_04817	#N/A	related to TCB3 - protein localized to membranes	1.10446	4.72319e-06	Upregulated	light-cyan
UMAG_12152	#N/A	hypothetical protein	1.10257	2.50303e-07	Upregulated	magenta
UMAG_04241	#N/A	hypothetical protein	1.0992	0.012135	Upregulated	magenta
UMAG_06013T0	#N/A	#N/A	1.09836	0.0163049	Upregulated	#N/A
UMAG_02040	#N/A	hypothetical protein	1.09664	0.0278241	Upregulated	dark-green
UMAG_00911	#N/A	related to MPH1 - Member of the DEAH family of helicases	1.09622	0.00145393	Upregulated	cyan
UMAG_06082	#N/A	related to NIPSNAP protein	1.09597	0.0157571	Upregulated	salmon
UMAG_03250	#N/A	hypothetical protein	1.09394	3.71464e-05	Upregulated	red
UMAG_05689	#N/A	related to AIF1 - mitochondrial cell death effector	1.09385	0.0168535	Upregulated	dark-green
UMAG_10852	#N/A	related to MET30 - involved in regulation of sulfur assimilation genes and cell cycle progression	1.09287	1.06745e-06	Upregulated	light-cyan
UMAG_12354	#N/A	hypothetical protein	1.09285	0.0345503	Upregulated	magenta
UMAG_11440	#N/A	hypothetical protein	1.09266	0.000840552	Upregulated	light-cyan
UMAG_02864	#N/A	related to Acetylcholinesterase precursor	1.09031	0.0246423	Upregulated	cyan
UMAG_11253	#N/A	hypothetical protein	1.08943	6.23843e-05	Upregulated	red
UMAG_05592	#N/A	hypothetical protein	1.08549	0.0148884	Upregulated	burlywood
UMAG_03129	#N/A	hypothetical protein	1.08535	0.00593305	Upregulated	#N/A
UMAG_00149	#N/A	hypothetical protein	1.08341	4.21894e-07	Upregulated	magenta
UMAG_05844	#N/A	hypothetical protein	1.08032	0.000332812	Upregulated	green
UMAG_11943	#N/A	hypothetical protein (N-terminal fragment)	1.07905	0.0187253	Upregulated	cyan
UMAG_01174	#N/A	related to RNA helicase	1.07756	5.3193e-05	Upregulated	cyan
UMAG_00703	bpp1	G-protein beta subunit Bpp1	1.07604	1.80168e-05	Upregulated	magenta
UMAG_11660	#N/A	related to CAT2 - Carnitine O-acetyltransferase	1.07596	0.00201463	Upregulated	dark-green
UMAG_02465	#N/A	related to Calcium influx promoting protein ehs1	1.07497	4.5479e-05	Upregulated	cyan
UMAG_03045	#N/A	related to BSD2 - metal homeostasis protein	1.07482	6.52867e-05	Upregulated	light-cyan
UMAG_03050	#N/A	hypothetical protein	1.07474	0.0108912	Upregulated	light-cyan
UMAG_02413	#N/A	hypothetical protein	1.07362	0.0429501	Upregulated	beige
UMAG_00039	#N/A	hypothetical protein	1.07064	0.00837837	Upregulated	beige
UMAG_05684	#N/A	related to cystinosin	1.06966	0.00155374	Upregulated	magenta
UMAG_00291	#N/A	hypothetical protein	1.06944	0.00155022	Upregulated	light-cyan
UMAG_15101	#N/A	hypothetical protein	1.06893	0.00119818	Upregulated	light-cyan
UMAG_06367	#N/A	hypothetical protein	1.06835	0.00871404	Upregulated	red
UMAG_06103	#N/A	related to phosphatidylinositol-4-kinase	1.0656	0.0002918	Upregulated	dark-green
UMAG_04229	#N/A	hypothetical protein	1.06441	0.001388	Upregulated	cyan
UMAG_03476	#N/A	hypothetical protein	1.06382	0.018725	Upregulated	red
UMAG_10189	Sid2	Ferrichrome siderophore peptide synthetase	1.06034	0.00186475	Upregulated	cyan
UMAG_02556	#N/A	hypothetical protein	1.05954	3.582e-05	Upregulated	light-cyan
UMAG_10765	#N/A	related to Ribonuclease H	1.05934	0.013048	Upregulated	cyan
UMAG_01229	#N/A	hypothetical protein	1.05843	5.05871e-06	Upregulated	magenta
UMAG_12356	#N/A	hypothetical protein (N-terminal fragment)	1.05777	0.0116381	Upregulated	light-cyan
UMAG_01359	#N/A	hypothetical protein	1.0574	0.000926748	Upregulated	light-cyan
UMAG_01080	GatA	4-aminobutyrate aminotransferase	1.05592	0.0196219	Upregulated	light-green
UMAG_11460	ugt51d1	UDP-glucose	1.05585	8.95623e-05	Upregulated	light-cyan
UMAG_10004	#N/A	related to a retinal short-chain dehydrogenase/reductase	1.05398	0.00106006	Upregulated	cyan
UMAG_05822	#N/A	related to IRC3 - putative RNA helicase of the DEAH/D-box family	1.05375	0.0269016	Upregulated	green
UMAG_03460	#N/A	hypothetical protein	1.05343	0.00277658	Upregulated	light-cyan
UMAG_15076	#N/A	hypothetical protein	1.05144	0.03971	Upregulated	cyan
UMAG_11959	#N/A	hypothetical protein	1.05036	0.0107832	Upregulated	cyan
UMAG_10123	aga1	S6K1-type AGC kinase	1.0497	7.29454e-07	Upregulated	red
UMAG_11293	#N/A	related to SNF1 - carbon catabolite derepressing ser/thr protein kinase	1.04895	2.11719e-06	Upregulated	beige
UMAG_10234	#N/A	related to GLE1 - RNA export mediator	1.04814	0.0206536	Upregulated	green
UMAG_12198	#N/A	hypothetical protein	1.04647	0.030909	Upregulated	cyan
UMAG_05456	#N/A	hypothetical protein	1.04513	0.000849587	Upregulated	cyan
UMAG_01700	#N/A	related to ABC transporter protein	1.04475	0.000373785	Upregulated	cyan
UMAG_03443	#N/A	related to ubiquitin-conjugating enzyme	1.04346	0.000170895	Upregulated	cyan
UMAG_01304	#N/A	related to 8-oxoguanine DNA-glycosylase	1.042	0.0288575	Upregulated	green
UMAG_02844	#N/A	hypothetical protein	1.04099	0.0151937	Upregulated	beige
UMAG_01175	#N/A	related to TRF4 - topoisomerase I-related protein	1.04017	0.0460096	Upregulated	light-cyan
UMAG_10986	#N/A	hypothetical protein	1.0392	0.00226202	Upregulated	magenta
UMAG_00757	#N/A	hypothetical protein	1.03727	1.29449e-07	Upregulated	magenta
UMAG_12179	#N/A	hypothetical protein	1.03714	0.00452518	Upregulated	magenta
UMAG_06062	#N/A	hypothetical protein	1.03532	0.00981191	Upregulated	light-cyan
UMAG_02127	#N/A	related to PCP1 - mitochondrial serine protease	1.03503	0.00954825	Upregulated	magenta
UMAG_01997	#N/A	hypothetical protein	1.03485	0.0106284	Upregulated	dark-green
UMAG_01932	#N/A	related to PMS1 - DNA mismatch repair protein	1.03422	0.037292	Upregulated	cyan
UMAG_05559	tif5	probable TIF5 - translation initiation factor eIF5	1.03288	0.0167328	Upregulated	magenta
UMAG_10938	#N/A	probable NADP-dependent mannitol dehydrogenase	1.03203	0.047802	Upregulated	light-cyan
UMAG_11594	#N/A	hypothetical protein	1.03189	0.00298262	Upregulated	magenta
UMAG_00124	#N/A	hypothetical protein	1.03122	0.0103837	Upregulated	dark-green
UMAG_00043	#N/A	hypothetical protein	1.0305	0.000147589	Upregulated	dark-green
UMAG_05401	#N/A	hypothetical protein	1.03046	0.00159269	Upregulated	cyan
UMAG_10494	#N/A	related to Mannosyl-oligosaccharide 1	1.03027	0.00463979	Upregulated	magenta
UMAG_06478	#N/A	hypothetical protein	1.03015	0.00611009	Upregulated	light-cyan
UMAG_02810	#N/A	hypothetical protein	1.02875	0.0159092	Upregulated	dark-green
UMAG_03418	#N/A	hypothetical protein	1.02857	0.00017228	Upregulated	light-cyan
UMAG_05771	#N/A	related to aimless RasGEF (aleA)	1.02827	2.90228e-05	Upregulated	light-cyan
UMAG_00966	#N/A	related to RAD26 - DNA repair and recombination protein	1.02826	0.000333056	Upregulated	dark-green
UMAG_11768	#N/A	hypothetical protein	1.02752	0.0109776	Upregulated	light-cyan
UMAG_04355	#N/A	related to Sel-1 homolog precursor	1.02679	6.97248e-07	Upregulated	magenta
UMAG_00823	#N/A	hypothetical protein	1.02466	0.0202569	Upregulated	beige
UMAG_10078	#N/A	hypothetical protein	1.02344	0.031352	Upregulated	#N/A
UMAG_12172	#N/A	hypothetical protein	1.02312	0.00107898	Upregulated	cyan
UMAG_00370	spo14	probable SPO14 - phospholipase D	1.02154	0.00749556	Upregulated	magenta
UMAG_05575	#N/A	hypothetical protein	1.02014	0.0209221	Upregulated	light-cyan
UMAG_05858	#N/A	related to FIG4 - polyphosphoinositide phosphatase family member	1.01884	0.00555607	Upregulated	light-cyan
UMAG_11289	#N/A	hypothetical protein	1.01642	0.000881117	Upregulated	magenta
UMAG_02554	#N/A	related to SEC8 - protein transport protein	1.016	0.000102533	Upregulated	light-green
UMAG_10305	#N/A	related to GYP7 - GTPase-activating protein for Ypt7p	1.01527	0.0153669	Upregulated	beige
UMAG_10212	#N/A	hypothetical protein	1.01514	0.0324929	Upregulated	blue
UMAG_03221	#N/A	hypothetical protein	1.01073	0.00975264	Upregulated	red
UMAG_04149	rrm10	hypothetical protein	1.01035	0.00978094	Upregulated	light-cyan
UMAG_11379	#N/A	hypothetical protein	1.01028	0.00127278	Upregulated	cyan
UMAG_10130	#N/A	related to regulator of nonsense transcripts 1	1.0072	0.000861717	Upregulated	magenta
UMAG_01519	#N/A	hypothetical protein	1.00486	0.000777775	Upregulated	magenta
UMAG_06040	#N/A	hypothetical protein	1.00481	7.99749e-05	Upregulated	dark-green
UMAG_02990	#N/A	hypothetical protein	1.00479	0.0347723	Upregulated	red
UMAG_02890	#N/A	hypothetical protein	1.00442	7.88716e-06	Upregulated	cyan
UMAG_00893	#N/A	related to veA protein	1.00316	0.00126607	Upregulated	cyan
UMAG_11476	#N/A	related to Guanyl nucleotide exchange factor Sql2	1.00225	8.16867e-06	Upregulated	magenta
UMAG_11790	#N/A	related to Hook protein	1.00138	4.19974e-05	Upregulated	red
UMAG_12091	#N/A	hypothetical protein	1.00077	0.000441873	Upregulated	cyan
UMAG_02456	#N/A	hypothetical protein	1.00039	0.000238681	Upregulated	light-cyan
UMAG_10513	#N/A	hypothetical protein (C-terminal fragment)	0.996371	0.000641485	Upregulated	magenta
UMAG_05628	#N/A	hypothetical protein	0.995057	0.00225251	Upregulated	light-cyan
UMAG_01258	#N/A	hypothetical protein	0.994903	0.00101763	Upregulated	cyan
UMAG_02587	#N/A	related to SamB protein	0.994767	4.41251e-05	Upregulated	light-cyan
UMAG_15059	#N/A	hypothetical protein	0.994517	0.0018168	Upregulated	cyan
UMAG_05100	#N/A	hypothetical protein	0.993196	0.000696007	Upregulated	red
UMAG_02104	#N/A	probable Regulator of G-Protein Signaling Protein	0.991811	5.09574e-05	Upregulated	magenta
UMAG_00465	#N/A	hypothetical protein	0.991811	0.0003712	Upregulated	red
UMAG_00206	#N/A	hypothetical protein	0.991009	4.2168e-05	Upregulated	cyan
UMAG_01350	#N/A	related to SNF4 - nuclear regulatory protein	0.990529	0.00317758	Upregulated	cyan
UMAG_05327	#N/A	hypothetical protein	0.989785	0.000398174	Upregulated	cyan
UMAG_04641	#N/A	related to PRC1 - carboxypeptidase y	0.989639	0.0110293	Upregulated	red
UMAG_11263	#N/A	hypothetical protein (C-terminal fragment)	0.98832	0.000299466	Upregulated	red
UMAG_11171	#N/A	related to sugar transport protein	0.987264	0.000167349	Upregulated	cyan
UMAG_03682	#N/A	hypothetical protein	0.986941	0.00343931	Upregulated	red
UMAG_04622	amd1	probable AMD1 - AMP deaminase	0.985279	0.012135	Upregulated	cyan
UMAG_06363	#N/A	related to APG1 - essential for autophagocytosis	0.983979	8.2758e-05	Upregulated	light-cyan
UMAG_05898	#N/A	related to DFM1 - ER protein involved in ER-associated protein degradation	0.982963	0.00329579	Upregulated	cyan
UMAG_05805	#N/A	hypothetical protein	0.981848	0.00265981	Upregulated	dark-green
UMAG_00316	#N/A	hypothetical protein	0.981261	0.0396706	Upregulated	dark-green
UMAG_11675	#N/A	hypothetical protein	0.979136	0.0181484	Upregulated	red
UMAG_10814	#N/A	hypothetical protein	0.978409	0.00041842	Upregulated	magenta
UMAG_04671	#N/A	hypothetical protein	0.976659	0.0179972	Upregulated	red
UMAG_02018	#N/A	related to SAC1 - Phosphatidylinositol phosphate phosphatase	0.975895	0.00402383	Upregulated	red
UMAG_10073	#N/A	related to lincomycin-condensing protein lmbA	0.974879	0.027628	Upregulated	burlywood
UMAG_01284	sec18	probable SEC18 - vesicular-fusion protein	0.974247	0.000213533	Upregulated	magenta
UMAG_03754	#N/A	related to NTA1 - Amidase	0.974088	0.0040618	Upregulated	light-cyan
UMAG_01967	#N/A	related to AIF1 - mitochondrial cell death effector	0.973861	0.00126528	Upregulated	cyan
UMAG_01737	#N/A	related to Adiponectin receptor 1	0.969575	0.00152517	Upregulated	dark-green
UMAG_10481	#N/A	hypothetical protein	0.967996	0.0406346	Upregulated	beige
UMAG_05982	#N/A	hypothetical protein	0.967796	0.00667018	Upregulated	red
UMAG_04993	#N/A	hypothetical protein	0.96728	0.0166266	Upregulated	beige
UMAG_10937	#N/A	hypothetical protein	0.967247	7.23905e-05	Upregulated	red
UMAG_01784	gpx2	probable GPX2 - glutathione peroxidase	0.96627	1.61337e-05	Upregulated	magenta
UMAG_01309	#N/A	related to TIP41 - negatively regulates the TOR signaling pathway	0.963514	0.0026414	Upregulated	magenta
UMAG_12311	#N/A	hypothetical protein	0.963428	0.0323227	Upregulated	dark-green
UMAG_02487	#N/A	hypothetical protein	0.960767	0.000134073	Upregulated	cyan
UMAG_04733	#N/A	related to phosphatidylglycerol/phosphatidylinositol transfer protein	0.960451	0.000131282	Upregulated	light-cyan
UMAG_03548	#N/A	related to endo-polygalacturonase	0.960033	0.0391284	Upregulated	pink
UMAG_10155	#N/A	hypothetical protein	0.958421	0.00532881	Upregulated	#N/A
UMAG_01577	#N/A	hypothetical protein	0.958384	0.00780354	Upregulated	beige
UMAG_10177	Gpa1	guanine nucleotide-binding protein alpha-1 subunit	0.957438	5.59782e-05	Upregulated	dark-green
UMAG_05641	#N/A	related to palmitoyl-protein thioesterase 1	0.957231	0.0069086	Upregulated	light-cyan
UMAG_04656	#N/A	related to Rho-GTPase-activating protein 1	0.956491	0.000198793	Upregulated	light-cyan
UMAG_02802	#N/A	related to NAR1 - similarity to human nuclear prelamin A recognition factor	0.95432	0.000499773	Upregulated	light-cyan
UMAG_02481	#N/A	hypothetical protein	0.952098	0.0392429	Upregulated	dark-green
UMAG_11786	#N/A	related to YIP1 - Golgi integral membrane protein	0.951622	0.014385	Upregulated	cyan
UMAG_12312	#N/A	hypothetical protein	0.951544	0.00198073	Upregulated	red
UMAG_03685	#N/A	related to YVC1 - vacuolar cation channel	0.95114	0.00598688	Upregulated	cyan
UMAG_06189	#N/A	hypothetical protein	0.950598	0.00958886	Upregulated	light-cyan
UMAG_03040	#N/A	hypothetical protein	0.94724	0.0135537	Upregulated	dark-green
UMAG_03167	#N/A	related to endothelial zinc finger protein induced by tumor necrosis factor alpha	0.943854	0.000209846	Upregulated	dark-green
UMAG_11679	#N/A	hypothetical protein	0.941114	0.00094809	Upregulated	cyan
UMAG_02371	#N/A	related to serine/threonine protein kinase	0.940754	0.0294199	Upregulated	light-cyan
UMAG_12291	#N/A	hypothetical protein	0.940217	0.000130465	Upregulated	magenta
UMAG_11907	#N/A	hypothetical protein	0.938777	0.000377599	Upregulated	light-cyan
UMAG_10406	#N/A	related to GYP5 - GTPase-activating protein for Ypt Proteins	0.937622	0.000581348	Upregulated	magenta
UMAG_02668	#N/A	hypothetical protein	0.935613	0.00336997	Upregulated	magenta
UMAG_04457	#N/A	hypothetical protein	0.932869	0.000408744	Upregulated	cyan
UMAG_04637	#N/A	hypothetical protein	0.930538	0.00374939	Upregulated	magenta
UMAG_03344	#N/A	related to TUL1 - Golgi-localized RING-finger ubiquitin ligase	0.930312	0.00563987	Upregulated	light-cyan
UMAG_11270	#N/A	related to Delta-12 fatty acid desaturase	0.927457	0.0214628	Upregulated	light-green
UMAG_02151	#N/A	related to 2	0.926595	0.0444762	Upregulated	dark-green
UMAG_02741	#N/A	related to CBK1 - Serine/threonine protein kinase involved in cell wall biosynthesis	0.922431	0.00657976	Upregulated	red
UMAG_01482	#N/A	hypothetical protein	0.921668	0.006691	Upregulated	dark-green
UMAG_10833	#N/A	related to histone acetyltransferase 3 (myst)	0.918591	0.00124209	Upregulated	cyan
UMAG_06022	#N/A	related to RIB7 - HTP reductase	0.915544	0.0185207	Upregulated	light-green
UMAG_03980	#N/A	hypothetical protein	0.914405	0.0218722	Upregulated	burlywood
UMAG_11383	#N/A	hypothetical protein	0.913216	0.00364008	Upregulated	green
UMAG_06269	#N/A	hypothetical protein	0.912882	0.00177013	Upregulated	light-cyan
UMAG_00598	#N/A	hypothetical protein	0.912499	0.0210487	Upregulated	dark-green
UMAG_02433	#N/A	related to nuclear division protein Rft1	0.909986	0.00698696	Upregulated	magenta
UMAG_03323	#N/A	probable Ariadne-1 protein	0.909947	0.00128714	Upregulated	light-cyan
UMAG_06019	cmk1	probable CMK1 - Ca2 /calmodulin-dependent ser/thr protein kinase type I	0.909217	0.00231149	Upregulated	light-cyan
UMAG_05050	#N/A	hypothetical protein	0.908679	0.00942915	Upregulated	dark-green
UMAG_05934	#N/A	hypothetical protein	0.905009	4.10038e-05	Upregulated	green
UMAG_01532	#N/A	hypothetical protein	0.904512	0.00566353	Upregulated	light-cyan
UMAG_04383	#N/A	related to ERP2 - p24 protein involved in membrane trafficking	0.903795	0.000903946	Upregulated	light-green
UMAG_06239	#N/A	related to phosphatidylinositol 3-phosphate 5-kinase	0.90246	0.000215238	Upregulated	magenta
UMAG_01495	#N/A	related to YIA6 - Pvruvate transporter of the mitochondrial inner membrane	0.902249	3.91155e-05	Upregulated	cyan
UMAG_03286	#N/A	related to MYO1 - myosin-1 isoform (type II myosin) heavy chain	0.898719	1.58157e-05	Upregulated	red
UMAG_00031	#N/A	hypothetical protein	0.898557	0.00577145	Upregulated	magenta
UMAG_04473	#N/A	related to MTC5 - subunit of the SEA complex	0.89827	0.000173574	Upregulated	magenta
UMAG_05383	#N/A	hypothetical protein	0.896472	0.00102124	Upregulated	light-cyan
UMAG_03859	#N/A	hypothetical protein	0.894117	0.00320733	Upregulated	red
UMAG_00263	#N/A	related to carnitine/acylcarnitine translocase	0.889818	0.00631999	Upregulated	dark-green
UMAG_04977	#N/A	hypothetical protein	0.887386	0.0267998	Upregulated	dark-green
UMAG_05452	#N/A	related to TPO3 - Polyamine transport protein	0.886879	0.0112649	Upregulated	cyan
UMAG_00475	#N/A	hypothetical protein	0.88643	0.000100234	Upregulated	light-cyan
UMAG_04447	#N/A	related to NAB2 - nuclear polyadenylated RNA-binding protein required for nuclear mRNA export	0.882598	0.0050576	Upregulated	magenta
UMAG_02289	#N/A	hypothetical protein	0.881207	0.0114573	Upregulated	light-cyan
UMAG_04707	#N/A	related to asparaginase 2	0.880255	0.017749	Upregulated	cyan
UMAG_05173	#N/A	related to DnaJ homolog subfamily C member 3	0.877476	0.000887697	Upregulated	cyan
UMAG_00380	#N/A	related to MAG1 - 3-methyl-adenine DNA glycosylase	0.876683	0.0133139	Upregulated	light-cyan
UMAG_10145	cla4	p21-activated kinase	0.874588	0.000118379	Upregulated	magenta
UMAG_04604	#N/A	hypothetical protein	0.874153	0.00217372	Upregulated	cyan
UMAG_11267	#N/A	related to EPT1 - sn-1	0.873721	0.000893153	Upregulated	cyan
UMAG_11523	#N/A	hypothetical protein	0.873497	0.00288888	Upregulated	light-green
UMAG_04669	#N/A	related to DNA ligase I	0.87337	0.0139239	Upregulated	beige
UMAG_01552	#N/A	related to ATPase family protein	0.873214	0.00225618	Upregulated	cyan
[truncated: 2,072 more rows]
